# Supplementary material for: NF kappa B regulator Bcl3 controls development and function of classical dendritic cells required for resistance to Toxoplasma gondii
Source: PLoS Pathog. 2022 Nov 1;18(11):e1010502. doi: 10.1371/journal.ppat.1010502 (PMC9651595; doi:10.1371/journal.ppat.1010502)
Supplement: S2 Table — (XLSX) [file ppat.1010502.s002.xlsx]

## Sheet: deg.wtvsko.dc1
gene	p_val	avg_log2FC	pct.1	pct.2	p_val_adj
S100a6	2.61574e-80	1.20608	0.333	0.169	4.81269e-76
Lyz2	4.77999e-108	1.16456	0.347	0.146	8.7947e-104
Ifitm3	1.95896e-122	1.16149	0.477	0.251	3.6043e-118
Ppp1r14a	9.43846e-86	1.1278	0.286	0.125	1.73658e-81
Ifitm1	1.42457e-56	1.11995	0.149	0.047	2.62106e-52
Igkc	3.66878e-114	1.10178	0.44	0.216	6.7502e-110
Plac8	3.33525e-174	0.978202	0.77	0.588	6.13653e-170
Mndal	9.93154e-80	0.931315	0.26	0.104	1.8273e-75
Saa3	1.15543e-77	0.922403	0.222	0.078	2.12587e-73
Ccnd1	3.81044e-74	0.888083	0.47	0.311	7.01083e-70
S100a4	1.31214e-56	0.877566	0.234	0.106	2.4142e-52
Tgm2	2.72134e-64	0.823864	0.208	0.08	5.00699e-60
Ifi203	2.05158e-58	0.798772	0.196	0.078	3.7747e-54
AW112010	3.90001e-95	0.790825	0.653	0.466	7.17563e-91
Vcam1	2.31008e-60	0.790724	0.262	0.126	4.25031e-56
Ighm	1.86747e-34	0.742436	0.535	0.443	3.43597e-30
Ubd	1.54776e-63	0.738394	0.258	0.116	2.84772e-59
Ly6a	1.43898e-81	0.733304	0.563	0.396	2.64759e-77
Rgs2	5.03378e-41	0.727315	0.334	0.221	9.26165e-37
Ccnd2	1.26299e-62	0.705582	0.298	0.149	2.32377e-58
Cotl1	6.86836e-53	0.700736	0.379	0.244	1.26371e-48
Ctsd	2.57558e-61	0.694085	0.279	0.136	4.7388e-57
Arhgdib	7.69484e-48	0.681352	0.382	0.252	1.41577e-43
Pglyrp1	4.1057e-51	0.680857	0.148	0.051	7.55408e-47
Tpm3-rs7	7.71184e-97	0.68075	0.29	0.11	1.4189e-92
Ifi27l2a	6.00438e-39	0.665316	0.345	0.225	1.10475e-34
C1qa	3.2307e-45	0.646272	0.266	0.146	5.94417e-41
Sirpa	3.17137e-51	0.637807	0.181	0.073	5.83501e-47
C1qc	5.12262e-44	0.625212	0.233	0.12	9.42512e-40
Ms4a6c	5.94705e-34	0.607125	0.259	0.159	1.0942e-29
Cybb	2.66468e-42	0.601711	0.182	0.083	4.90275e-38
Hsp90aa1	2.2912e-50	0.598127	0.662	0.568	4.21559e-46
C1qb	1.29956e-45	0.571577	0.27	0.146	2.39106e-41
Ffar2	1.86678e-14	0.564533	0.17	0.118	3.43468e-10
Abca13	2.7438e-26	0.559047	0.107	0.046	5.04832e-22
Hsph1	8.71425e-29	0.551898	0.249	0.16	1.60334e-24
Acp5	5.05311e-37	0.551299	0.156	0.07	9.29722e-33
Pla2g7	2.19016e-32	0.546915	0.119	0.048	4.02968e-28
Ms4a4c	9.14388e-33	0.543886	0.159	0.076	1.68238e-28
S100a9	2.81968e-31	0.54334	0.141	0.065	5.18793e-27
Mdh2	3.77864e-24	0.540874	0.438	0.362	6.95231e-20
Lbh	3.63097e-32	0.538981	0.187	0.102	6.68062e-28
Gmfg	2.39295e-26	0.523753	0.306	0.219	4.40279e-22
Ctsc	1.50805e-27	0.520861	0.295	0.202	2.77466e-23
Ctsb	3.59374e-32	0.503137	0.597	0.509	6.61212e-28
Fgl2	4.38756e-31	0.499701	0.443	0.346	8.07268e-27
Fth1	6.61458e-122	0.49227	0.979	0.935	1.21702e-117
Tyrobp	4.62673e-46	0.492119	0.686	0.589	8.51272e-42
Gbp7	1.84284e-32	0.489048	0.156	0.075	3.39064e-28
Ptpn6	2.19899e-22	0.486391	0.368	0.286	4.04593e-18
Cfp	1.2204e-18	0.485372	0.286	0.214	2.24542e-14
Mycbp2	1.80527e-15	0.483372	0.239	0.177	3.32152e-11
Fcer1g	1.58534e-44	0.477752	0.509	0.374	2.91688e-40
Lst1	2.85777e-29	0.466281	0.336	0.234	5.25801e-25
Hmox1	4.56392e-30	0.45755	0.333	0.226	8.39715e-26
Limd2	4.10195e-19	0.455744	0.37	0.297	7.54718e-15
Stat1	2.91124e-46	0.452576	0.705	0.625	5.35638e-42
H2-DMb2	3.70468e-27	0.447287	0.185	0.106	6.81625e-23
S100a8	1.78207e-17	0.44607	0.12	0.067	3.27884e-13
Ifi47	5.31952e-16	0.445783	0.211	0.148	9.78739e-12
Itgae	7.67589e-31	0.432565	0.232	0.139	1.41229e-26
Gsn	8.12978e-20	0.431528	0.291	0.216	1.4958e-15
Igtp	6.37447e-19	0.426727	0.17	0.107	1.17284e-14
Lcp2	2.0796e-14	0.421218	0.258	0.198	3.82625e-10
Kmo	4.74974e-18	0.419011	0.192	0.127	8.73905e-14
Gbp8	1.2486e-19	0.417802	0.169	0.104	2.2973e-15
Cfb	5.26264e-18	0.410471	0.158	0.097	9.68273e-14
Nap1l1	6.55756e-18	0.409948	0.545	0.487	1.20653e-13
Cd300lf	5.34461e-21	0.405947	0.13	0.07	9.83354e-17
Top2a	3.63358e-13	0.405812	0.24	0.18	6.68542e-09
Epsti1	3.34373e-21	0.405306	0.478	0.403	6.15212e-17
Gngt2	1.72759e-23	0.396811	0.223	0.142	3.17859e-19
Ciita	9.12589e-17	0.396353	0.326	0.26	1.67907e-12
Rgs1	2.20124e-16	0.394557	0.186	0.124	4.05007e-12
Lcp1	8.12557e-41	0.393102	0.788	0.73	1.49502e-36
Gbp2b	5.71648e-18	0.393068	0.207	0.14	1.05177e-13
Gpx1	6.78404e-34	0.388551	0.727	0.68	1.2482e-29
Ctsa	4.62518e-19	0.387738	0.173	0.11	8.50987e-15
Prdx5	5.64908e-16	0.384965	0.407	0.34	1.03937e-11
Sla	3.09103e-15	0.384503	0.304	0.24	5.68719e-11
Creg1	2.06529e-15	0.381818	0.321	0.256	3.79992e-11
Nav1	3.16143e-16	0.379647	0.197	0.136	5.81671e-12
H2-Q7	1.19465e-14	0.378579	0.48	0.432	2.19803e-10
Hist1h1b	2.84555e-07	0.378315	0.178	0.141	0.00523553
Sat1	4.188e-16	0.376367	0.399	0.331	7.7055e-12
Hspd1	4.00869e-12	0.373944	0.406	0.358	7.37558e-08
Arhgef2	1.49284e-15	0.367783	0.199	0.138	2.74668e-11
Dnaja1	1.89701e-17	0.365089	0.501	0.444	3.49031e-13
Samhd1	6.1309e-32	0.365081	0.722	0.666	1.12802e-27
Cd164	6.76355e-17	0.363713	0.15	0.094	1.24443e-12
Ckb	4.93237e-14	0.362887	0.425	0.365	9.07507e-10
Haus8	5.53502e-20	0.360726	0.208	0.137	1.01839e-15
Gpr141	1.92272e-19	0.359729	0.123	0.066	3.53762e-15
Pld4	5.34916e-15	0.358123	0.403	0.344	9.84192e-11
Ms4a6b	3.17883e-22	0.355818	0.137	0.073	5.84873e-18
Man2a1	2.66795e-10	0.354341	0.182	0.136	4.90876e-06
Colgalt1	1.18506e-13	0.352046	0.149	0.1	2.1804e-09
Ddhd1	2.81206e-10	0.351034	0.15	0.108	5.1739e-06
Cd68	1.13632e-14	0.347244	0.186	0.128	2.09072e-10
Laptm5	1.05305e-27	0.34587	0.68	0.636	1.93751e-23
Gbp2	7.25518e-08	0.345161	0.317	0.275	0.00133488
Ifi27	5.66636e-19	0.344368	0.131	0.074	1.04255e-14
Blvrb	5.61622e-18	0.343692	0.185	0.12	1.03333e-13
Fcgr4	6.23175e-13	0.343017	0.168	0.115	1.14658e-08
Mki67	1.12532e-10	0.339511	0.176	0.129	2.07047e-06
Etnk1	4.29652e-13	0.338601	0.175	0.123	7.90516e-09
Coro1a	2.96652e-14	0.33626	0.561	0.523	5.45809e-10
Hspe1	8.67083e-24	0.334907	0.709	0.67	1.59535e-19
Iigp1	1.23032e-17	0.334879	0.518	0.457	2.26367e-13
Zfp36l2	5.66342e-12	0.333905	0.158	0.11	1.04201e-07
Tm6sf1	1.10038e-19	0.33303	0.13	0.073	2.02458e-15
Ear2	1.99861e-09	0.330736	0.135	0.097	3.67725e-05
Cd300a	7.90902e-11	0.329948	0.126	0.084	1.45518e-06
Ctsz	4.60399e-12	0.327501	0.567	0.524	8.47087e-08
Nod1	1.51718e-11	0.319941	0.118	0.077	2.79147e-07
Bst2	3.74615e-13	0.319373	0.367	0.306	6.89255e-09
Nrros	6.33257e-11	0.314742	0.172	0.125	1.16513e-06
Irf2bp2	6.60703e-09	0.314195	0.184	0.142	0.000121563
Isg15	2.72108e-10	0.311894	0.313	0.26	5.00651e-06
Lamp1	9.12725e-07	0.30929	0.283	0.245	0.0167932
H2-Ob	2.32358e-14	0.309165	0.216	0.157	4.27516e-10
Akap13	2.32798e-06	0.307956	0.248	0.212	0.0428325
Il4ra	8.34491e-13	0.307749	0.196	0.142	1.53538e-08
Hspa1b	2.28116e-14	0.304708	0.132	0.082	4.19711e-10
Wipf1	1.5705e-09	0.304437	0.205	0.16	2.88955e-05
Dnmt3a	6.71975e-15	0.304358	0.115	0.068	1.23637e-10
Tkt	2.6769e-06	0.303276	0.314	0.279	0.0492523
Fam111a	8.46256e-08	0.302362	0.145	0.108	0.00155703
Ikzf1	2.67625e-06	0.302032	0.202	0.169	0.0492404
Hfe	1.7555e-11	0.301684	0.373	0.32	3.22994e-07
Anp32b	1.87428e-09	0.300712	0.516	0.478	3.44848e-05
Diaph1	2.53512e-07	0.300466	0.177	0.141	0.00466437
Ctsh	1.45087e-09	0.300175	0.357	0.311	2.66945e-05
mt-Nd4	4.9176e-19	0.299389	0.758	0.705	9.04789e-15
Gbp5	1.38095e-08	0.298742	0.32	0.274	0.000254081
Rsrp1	3.74937e-11	0.29813	0.343	0.287	6.89846e-07
Irf7	1.01864e-10	0.297997	0.294	0.24	1.87419e-06
Cebpb	8.29705e-05	0.29775	0.21	0.182	1
Parp14	2.09421e-09	0.293483	0.18	0.135	3.85315e-05
Ptbp3	1.62673e-08	0.292259	0.366	0.32	0.000299301
Sh3bgrl3	3.84822e-34	0.291986	0.859	0.85	7.08033e-30
Cd300c2	1.40056e-13	0.29158	0.162	0.109	2.57688e-09
Hhex	9.35566e-19	0.291504	0.112	0.06	1.72135e-14
Hnrnpdl	5.95904e-05	0.290419	0.199	0.17	1
Mif	6.17493e-07	0.289965	0.415	0.383	0.0113613
Lyst	4.85643e-06	0.28859	0.227	0.193	0.0893534
Wnk1	2.37421e-08	0.287397	0.313	0.268	0.000436831
Stk17b	8.59401e-11	0.284989	0.14	0.096	1.58121e-06
Hspa1a	1.28277e-10	0.283301	0.116	0.076	2.36017e-06
Smc2	1.22734e-07	0.283204	0.137	0.102	0.00225818
Rogdi	4.59724e-08	0.281737	0.21	0.168	0.000845847
Sema4d	4.17986e-12	0.280769	0.129	0.085	7.69052e-08
Tmpo	5.38487e-07	0.279834	0.348	0.31	0.00990763
Ppt2	1.02901e-05	0.278673	0.224	0.191	0.189327
Picalm	3.71963e-07	0.278026	0.252	0.212	0.00684374
Irgm2	1.31139e-10	0.277432	0.126	0.085	2.41282e-06
Myh9	1.69254e-07	0.276635	0.406	0.371	0.0031141
Pip4k2a	1.80963e-08	0.273102	0.414	0.372	0.000332954
Calhm6	5.95832e-07	0.27173	0.212	0.173	0.0109627
Ccdc88b	5.34271e-08	0.2691	0.14	0.104	0.000983006
Sdc3	0.000124959	0.26883	0.367	0.344	1
Gbp4	1.30053e-09	0.268738	0.189	0.142	2.39284e-05
Jak2	1.74131e-05	0.267851	0.315	0.283	0.320384
Dock10	6.5985e-08	0.267288	0.344	0.304	0.00121406
Slc4a8	7.90988e-11	0.267244	0.153	0.108	1.45534e-06
Itgb2	6.44255e-07	0.266145	0.282	0.243	0.0118536
Myo1f	6.00726e-09	0.264542	0.149	0.109	0.000110528
Ccnd3	3.77717e-05	0.263963	0.301	0.273	0.694961
Adap1	4.08544e-08	0.262888	0.111	0.078	0.000751681
LTO1	4.90259e-08	0.260636	0.128	0.093	0.000902028
Anxa2	2.56005e-05	0.260165	0.192	0.161	0.471024
Stmn1	0.00014636	0.260068	0.262	0.233	1
Shisa5	4.82294e-06	0.258809	0.174	0.141	0.0887374
Dck	6.48532e-08	0.257916	0.102	0.07	0.00119323
Gbp3	1.965e-09	0.25674	0.106	0.07	3.6154e-05
Rnf213	4.30318e-09	0.256705	0.169	0.126	7.91742e-05
Prex1	5.11533e-09	0.256536	0.169	0.126	9.4117e-05
Grk2	8.47958e-05	0.256398	0.275	0.247	1
Hif1a	5.17266e-08	0.255004	0.271	0.228	0.000951718
Myo9b	7.47494e-08	0.254912	0.155	0.117	0.00137531
Hspa8	4.89807e-38	0.25458	0.915	0.902	9.01197e-34
Ppp1r18	9.54574e-07	0.254128	0.259	0.221	0.0175632
Lta4h	6.01422e-10	0.253546	0.103	0.067	1.10656e-05
Slfn2	3.01974e-06	0.253515	0.548	0.522	0.0555602
Rnf130	4.22625e-07	0.252964	0.124	0.092	0.00777587
Slc40a1	2.38339e-13	0.252873	0.118	0.072	4.3852e-09
Edem1	9.4403e-05	0.252666	0.184	0.156	1
Ppdpf	9.70412e-10	0.25262	0.165	0.121	1.78546e-05
Birc5	0.000943818	0.252114	0.156	0.134	1
Malt1	6.52624e-05	0.250985	0.126	0.1	1
Mcm7	2.66024e-06	0.250341	0.154	0.121	0.0489457
Snx20	1.01701e-06	0.250207	0.318	0.279	0.0187119
Cytip	0.0430396	0.249285	0.216	0.204	1
Nfkb1	3.56044e-07	0.249072	0.243	0.204	0.00655085
Smchd1	0.00107507	0.248899	0.216	0.193	1
Syk	5.06134e-06	0.248745	0.155	0.124	0.0931236
mt-Atp8	0.00011505	0.248204	0.442	0.418	1
Lgmn	2.31883e-06	0.24798	0.184	0.148	0.0426641
Ccl24	2.06862e-13	0.247753	0.111	0.065	3.80605e-09
Flna	8.80395e-05	0.246886	0.183	0.155	1
Hpcal1	3.29428e-06	0.246827	0.139	0.108	0.0606114
Rgs3	8.90613e-06	0.246251	0.141	0.112	0.163864
Snx10	0.00207385	0.244922	0.283	0.262	1
Fam49b	1.36598e-08	0.244661	0.544	0.514	0.000251328
Lipa	4.49456e-05	0.244569	0.244	0.215	0.826954
mt-Nd2	1.47955e-09	0.244137	0.667	0.631	2.72223e-05
Nfam1	5.9906e-12	0.243104	0.108	0.067	1.10221e-07
Prkcd	5.11194e-05	0.242045	0.194	0.165	0.940546
Ankrd11	0.000914481	0.241874	0.166	0.144	1
Prkcb	9.18077e-07	0.241709	0.212	0.175	0.0168917
Grn	1.71137e-05	0.240607	0.449	0.426	0.314875
Psip1	0.000692094	0.238943	0.162	0.138	1
Hsd17b12	0.000214644	0.238191	0.177	0.151	1
Pak1	1.33259e-08	0.238076	0.256	0.21	0.000245182
Hcls1	6.95046e-06	0.237328	0.491	0.466	0.127881
Ifi209	4.25792e-09	0.237159	0.107	0.072	7.83414e-05
9930111J21Rik2	6.71749e-06	0.235499	0.175	0.142	0.123595
Fkbp4	1.92427e-07	0.234663	0.178	0.141	0.00354047
Fam120a	9.85192e-07	0.233438	0.185	0.149	0.0181266
Tmem131l	0.00124454	0.233306	0.177	0.155	1
Stat2	1.16926e-06	0.23318	0.214	0.175	0.0215132
Runx3	1.53713e-05	0.23253	0.152	0.122	0.282816
Cbl	2.28068e-06	0.231822	0.226	0.19	0.0419622
Gng10	0.000315318	0.230682	0.377	0.358	1
Lamtor4	2.05877e-07	0.230458	0.241	0.199	0.00378793
2021-09-03	1.13918e-10	0.230217	0.17	0.124	2.09598e-06
Ltb	3.41165e-10	0.229439	0.118	0.078	6.2771e-06
Tsc22d4	0.000266985	0.22884	0.211	0.184	1
Hexa	2.25074e-06	0.228828	0.243	0.206	0.0414114
Rps6ka1	1.06004e-09	0.228564	0.162	0.119	1.95038e-05
Celf2	2.84054e-06	0.228547	0.332	0.294	0.052263
Stip1	0.000137689	0.228532	0.223	0.194	1
Alox5ap	2.24445e-07	0.226607	0.468	0.437	0.00412956
Ppp3r1	0.000273368	0.226446	0.186	0.159	1
Ly9	1.02597e-06	0.226259	0.104	0.075	0.0188768
Dync1h1	0.00510354	0.224768	0.19	0.171	1
Lims1	1.50744e-05	0.224431	0.286	0.251	0.277353
Surf4	4.28664e-06	0.223896	0.217	0.182	0.0788698
Trim12c	3.07796e-06	0.22375	0.191	0.156	0.0566314
Dtx3l	3.59693e-06	0.222293	0.278	0.241	0.0661799
Cbfa2t3	2.9992e-06	0.221632	0.392	0.359	0.0551823
Gpr65	0.00173212	0.22133	0.138	0.118	1
Hsd17b4	3.2379e-08	0.220229	0.107	0.074	0.000595741
Pcna	0.0303857	0.219713	0.26	0.247	1
Hsp90ab1	4.58877e-31	0.219161	0.932	0.915	8.44289e-27
Mapk14	6.1561e-06	0.217803	0.177	0.144	0.113266
Gm47283	1.07139e-05	0.217366	0.12	0.092	0.197126
Plcg2	9.99815e-06	0.216332	0.176	0.144	0.183956
Ifngr1	1.5507e-05	0.215435	0.278	0.243	0.285313
Lgals3bp	4.0224e-05	0.215171	0.164	0.134	0.740082
Il2rg	3.6568e-07	0.214678	0.149	0.114	0.00672814
Cltc	0.00226231	0.213686	0.322	0.3	1
Iqgap1	7.8402e-05	0.213009	0.339	0.305	1
Ubl3	0.000170507	0.212574	0.262	0.234	1
Gfpt1	0.000448906	0.21254	0.25	0.224	1
Galnt1	8.28487e-05	0.212171	0.157	0.13	1
Sdcbp	0.000179776	0.212072	0.391	0.366	1
Actr2	2.47656e-05	0.212026	0.515	0.489	0.455663
Ubqln1	0.000582718	0.211778	0.163	0.139	1
Pitpna	0.000190602	0.211552	0.346	0.318	1
Hbb-bs	4.92157e-43	0.210876	0.046	0.128	9.0552e-39
Zbp1	0.000168616	0.210738	0.38	0.354	1
Ap1s2	0.0101786	0.21055	0.13	0.115	1
Fyb	0.0134245	0.210475	0.306	0.29	1
Idnk	0.00109222	0.210415	0.21	0.187	1
Rhog	0.0026543	0.210191	0.28	0.257	1
Xiap	6.11652e-05	0.209807	0.18	0.151	1
Rbm25	0.00215528	0.209349	0.279	0.256	1
Vrk1	0.00117321	0.209068	0.147	0.125	1
Atad2	6.9389e-05	0.207069	0.145	0.118	1
Prcp	0.0142546	0.206113	0.222	0.205	1
Glud1	0.000204512	0.205559	0.306	0.279	1
Gdi2	0.00118135	0.204808	0.411	0.395	1
Rnf114	2.59156e-06	0.204217	0.175	0.14	0.0476822
Tep1	3.01883e-06	0.203822	0.17	0.136	0.0555435
Capzb	2.3063e-06	0.203625	0.552	0.534	0.0424337
Xbp1	4.06853e-06	0.202728	0.173	0.139	0.0748568
Top2b	8.24218e-06	0.202693	0.225	0.19	0.151648
Mtpn	0.00165894	0.201892	0.447	0.433	1
mt-Co1	5.78459e-18	0.200778	0.943	0.912	1.06431e-13
Sf3b1	0.00181605	0.200526	0.334	0.314	1
H2-Oa	7.84895e-09	0.200086	0.284	0.236	0.000144413
Gsto1	1.20756e-07	0.200075	0.132	0.097	0.0022218
Peli1	7.93466e-05	0.199803	0.211	0.182	1
Filip1l	0.154668	0.19861	0.22	0.211	1
Gns	0.0148661	0.198481	0.274	0.259	1
Ifnar2	4.70743e-05	0.198061	0.225	0.193	0.86612
Arid1a	0.000125029	0.19777	0.176	0.148	1
Fes	2.12542e-06	0.197562	0.136	0.105	0.0391056
Sfpq	0.00566047	0.19718	0.334	0.317	1
Atp6v0c	9.68399e-06	0.196605	0.464	0.432	0.178176
Themis2	0.000300144	0.196508	0.231	0.203	1
Cbx5	0.000361996	0.196301	0.147	0.124	1
Evl	0.000261195	0.195677	0.316	0.289	1
Rnaseh2c	9.70617e-06	0.195499	0.156	0.125	0.178584
Msn	0.00494663	0.195307	0.365	0.345	1
Zmiz2	0.000907242	0.194982	0.231	0.206	1
Anp32a	0.000296504	0.194505	0.3	0.274	1
Cyld	0.00545609	0.193858	0.221	0.201	1
Abcg1	0.000508798	0.193805	0.157	0.133	1
Rest	5.41592e-05	0.192727	0.137	0.11	0.996476
Hspa5	1.86354e-07	0.192192	0.564	0.53	0.00342873
Anapc11	0.000981283	0.191549	0.268	0.244	1
Hnrnpc	0.00614072	0.191513	0.375	0.361	1
Mphosph8	0.00902743	0.191181	0.107	0.091	1
Ncf1	0.00148455	0.191054	0.296	0.274	1
Vasp	0.0177539	0.190986	0.349	0.333	1
Dynll1	0.000242517	0.190942	0.537	0.526	1
Cd44	0.0167624	0.19065	0.185	0.169	1
Lbr	0.000716239	0.190308	0.126	0.104	1
Cndp2	5.60058e-06	0.190192	0.16	0.127	0.103045
Irf1	3.03559e-06	0.190092	0.339	0.301	0.0558519
Itgax	5.38661e-05	0.19009	0.245	0.215	0.991083
Hnrnpul2	0.0597034	0.189988	0.336	0.329	1
Dazap2	0.0103347	0.1899	0.373	0.358	1
Arl8b	0.0031106	0.189782	0.208	0.187	1
Cap1	0.0095461	0.189747	0.259	0.242	1
Arhgap17	0.000431074	0.1896	0.187	0.161	1
Psmd2	0.0569732	0.188887	0.263	0.251	1
Ptprc	5.91465e-06	0.188543	0.551	0.526	0.108824
Tmem14c	0.0739946	0.188179	0.363	0.361	1
Lrrc28	1.11975e-14	0.188152	0.101	0.056	2.06024e-10
N4bp1	0.0163875	0.188088	0.145	0.13	1
Rab5c	0.0235046	0.188012	0.329	0.318	1
Dpy19l1	0.00554727	0.187668	0.232	0.214	1
Zdhhc21	1.98992e-06	0.18756	0.142	0.109	0.0366126
Stk4	0.0573692	0.187115	0.194	0.18	1
Trim12a	0.000574798	0.187081	0.172	0.148	1
Aebp2	0.00576748	0.186966	0.185	0.165	1
Hsp90b1	2.40047e-08	0.186427	0.58	0.542	0.000441662
Ddi2	0.00485326	0.186187	0.152	0.133	1
Selenot	0.00354912	0.186089	0.248	0.226	1
Canx	0.00593138	0.185516	0.373	0.358	1
Rrm1	0.000466799	0.185372	0.122	0.1	1
Klf13	0.000693554	0.18511	0.128	0.106	1
Ppid	8.98208e-05	0.18506	0.109	0.085	1
Cd180	0.000157709	0.184627	0.194	0.166	1
Ftl1	1.26445e-09	0.183929	0.925	0.922	2.32646e-05
Smc4	0.00693708	0.183869	0.182	0.164	1
Ehd1	0.0074779	0.183753	0.154	0.135	1
Tctex1d2	7.86834e-06	0.183496	0.103	0.076	0.14477
Stx7	0.0106034	0.183464	0.299	0.282	1
Pclaf	0.00150384	0.183161	0.22	0.195	1
Srebf2	9.11959e-06	0.182566	0.118	0.091	0.167791
Snrpd1	0.00299781	0.182491	0.402	0.382	1
Sorl1	0.000179555	0.181332	0.111	0.088	1
Hps3	0.000370058	0.181214	0.141	0.116	1
Brd2	0.00106915	0.180778	0.304	0.279	1
H2afj	0.00284104	0.180657	0.375	0.355	1
Knop1	0.000551737	0.180009	0.187	0.161	1
Parvg	0.000919562	0.179888	0.235	0.211	1
Lasp1	0.000173693	0.17987	0.222	0.192	1
Sgk3	8.63342e-05	0.179845	0.149	0.122	1
Cd274	6.46943e-05	0.178354	0.15	0.121	1
Tifa	1.66421e-07	0.178292	0.117	0.084	0.00306197
Ogfrl1	0.000221072	0.177937	0.142	0.117	1
Otulinl	0.0102103	0.177883	0.194	0.176	1
Rassf5	0.000212119	0.177739	0.155	0.129	1
Ptma	1.51485e-12	0.177639	0.924	0.907	2.78717e-08
Acot7	3.41665e-09	0.177427	0.158	0.115	6.2863e-05
H2-T22	0.0360586	0.176622	0.223	0.209	1
Unc119	0.000108925	0.176401	0.281	0.251	1
Stk24	0.00240482	0.176161	0.146	0.126	1
Ddx17	0.00125476	0.175985	0.252	0.227	1
Hist1h1e	0.211619	0.175354	0.124	0.118	1
Parp9	0.00192693	0.175295	0.194	0.172	1
Rtn3	0.000538066	0.175203	0.166	0.141	1
Nasp	0.000349641	0.175065	0.155	0.129	1
Rpn1	0.00949795	0.174857	0.26	0.243	1
Slc38a2	0.000764196	0.174456	0.177	0.152	1
Mob1a	0.00822292	0.174443	0.44	0.428	1
Baz1b	0.000250019	0.174315	0.192	0.166	1
Napg	0.00349105	0.174217	0.124	0.106	1
Scarb2	5.30387e-06	0.174093	0.16	0.128	0.0975859
Birc6	0.0180403	0.174025	0.233	0.217	1
Msl2	0.00264421	0.173983	0.101	0.084	1
Ranbp2	0.000425846	0.173924	0.236	0.208	1
Lmo2	1.7997e-07	0.173465	0.128	0.094	0.00331126
Mapre2	0.0291376	0.173317	0.105	0.093	1
Cd48	0.000825548	0.17314	0.292	0.268	1
Bak1	0.00302291	0.172765	0.226	0.205	1
Cbx3	0.111516	0.172653	0.329	0.321	1
Mlf2	0.0308423	0.17253	0.189	0.175	1
Setd2	0.00574162	0.172199	0.146	0.127	1
App	0.00132075	0.1721	0.171	0.149	1
Gm4951	0.00236856	0.171847	0.173	0.151	1
Klf3	6.00392e-06	0.171564	0.111	0.083	0.110466
Tmem173	0.00618085	0.171551	0.13	0.113	1
Fus	0.00774612	0.171548	0.327	0.309	1
Pds5a	0.00806334	0.170058	0.141	0.123	1
Msrb1	0.0239659	0.169943	0.173	0.158	1
Itm2b	1.49342e-05	0.169839	0.622	0.608	0.274775
Hnrnpl	0.0555357	0.169826	0.237	0.226	1
Tuba1b	0.000493255	0.169785	0.498	0.473	1
Tagap	0.00954372	0.169488	0.102	0.087	1
Tle5	0.00469441	0.169476	0.345	0.326	1
Il18bp	0.00119133	0.169143	0.102	0.083	1
Ewsr1	0.0639137	0.168782	0.245	0.234	1
Card11	4.99985e-05	0.168626	0.201	0.17	0.919923
Csk	0.00571523	0.166883	0.21	0.19	1
Ehbp1l1	0.0413672	0.166722	0.18	0.166	1
Soat1	6.66242e-05	0.166683	0.198	0.168	1
Suz12	0.146803	0.166677	0.174	0.165	1
mt-Co3	1.37848e-17	0.166466	0.934	0.893	2.53626e-13
H2-Q6	0.0196976	0.165982	0.17	0.154	1
Pnn	0.0247591	0.165844	0.214	0.199	1
Cwc15	0.0384859	0.16579	0.355	0.346	1
Fxyd5	0.00142192	0.165741	0.5	0.494	1
Dhx9	0.0370232	0.165706	0.218	0.205	1
mt-Atp6	9.58583e-15	0.165517	0.919	0.885	1.7637e-10
Zfp292	0.00642075	0.165516	0.122	0.105	1
Hnrnpa2b1	0.000325041	0.165429	0.659	0.65	1
Ctss	2.3855e-09	0.165102	0.694	0.668	4.38908e-05
Mia2	0.0247932	0.16503	0.257	0.243	1
Asah1	0.021001	0.164866	0.305	0.292	1
Chd4	0.00169903	0.164708	0.315	0.293	1
Trim34a	1.73961e-07	0.164273	0.12	0.087	0.00320072
Med13	0.0978608	0.16416	0.145	0.135	1
Calm3	0.000967105	0.163645	0.403	0.38	1
Tap1	0.00517186	0.163352	0.41	0.4	1
Abhd12	0.00699354	0.163237	0.114	0.097	1
Atp6v0b	0.0760974	0.162333	0.324	0.315	1
mt-Cytb	7.92237e-12	0.161809	0.796	0.747	1.45764e-07
Nfatc3	0.0128857	0.161611	0.101	0.086	1
Jaml	0.000287213	0.161441	0.248	0.222	1
Kctd12	8.08155e-08	0.161138	0.123	0.088	0.00148692
Supt5	0.00858155	0.160727	0.2	0.182	1
Ly6c2	0.0431316	0.16061	0.258	0.245	1
Eif3a	0.00843782	0.159972	0.41	0.394	1
Tnfaip2	0.828261	0.159694	0.143	0.145	1
Trim25	0.000101999	0.159529	0.11	0.085	1
Slc38a1	0.01111	0.158978	0.138	0.121	1
Thrap3	0.0410221	0.158812	0.246	0.233	1
Dcp2	0.0176393	0.158365	0.163	0.147	1
U2surp	0.178224	0.15836	0.213	0.205	1
Chuk	0.0358566	0.158307	0.185	0.171	1
Epn1	0.0398567	0.157837	0.215	0.201	1
Trim30a	0.002926	0.157013	0.335	0.315	1
Rfc1	0.0526527	0.156797	0.152	0.139	1
Gpr35	0.0134221	0.15653	0.146	0.13	1
Luc7l3	0.0907351	0.156525	0.22	0.211	1
Atf7ip	3.83117e-05	0.156464	0.138	0.11	0.704897
Usp12	0.00564697	0.155441	0.283	0.264	1
Susd6	0.00310124	0.155417	0.158	0.137	1
Hist1h2ae	0.0137107	0.15526	0.136	0.12	1
Inpp5d	0.0119109	0.154718	0.261	0.243	1
Chd3	0.0702852	0.154709	0.159	0.147	1
Slc11a1	0.00589297	0.154678	0.113	0.096	1
Setx	0.0711454	0.154618	0.108	0.098	1
Fos	8.8106e-07	0.154492	0.12	0.088	0.0162106
Prpf40a	0.107797	0.154455	0.259	0.248	1
Qk	0.000659256	0.154393	0.199	0.173	1
Tnfaip8	0.0718527	0.153801	0.247	0.236	1
Manf	0.000782803	0.153767	0.354	0.327	1
mt-Nd4l	0.00259234	0.153554	0.453	0.434	1
Dock2	0.00801145	0.15349	0.248	0.228	1
Prpf38b	0.00658432	0.15224	0.244	0.223	1
Kmt2e	0.152316	0.151822	0.151	0.142	1
Cript	0.0677535	0.151575	0.274	0.264	1
Ap1g1	0.0217516	0.151366	0.147	0.132	1
Rbbp8	0.00398201	0.15135	0.162	0.142	1
Arl5a	0.0322402	0.151296	0.17	0.155	1
mt-Nd5	0.000415652	0.151156	0.447	0.425	1
Fgr	0.0430223	0.150907	0.117	0.105	1
Api5	0.0788168	0.15071	0.187	0.174	1
Jak1	0.0178726	0.150675	0.22	0.203	1
Rab24	0.000232548	0.150632	0.108	0.086	1
Lmo4	0.0186498	0.150489	0.192	0.175	1
Abi1	0.131526	0.150207	0.254	0.245	1
Hnrnpul1	0.0146419	0.1501	0.223	0.205	1
Ptk2b	0.00213513	0.149994	0.11	0.091	1
Pdcd6ip	0.0235043	0.149267	0.25	0.233	1
Morc3	0.0814386	0.14923	0.141	0.13	1
Snx5	0.0136412	0.149127	0.28	0.263	1
Ppfia4	0.0175614	0.149066	0.181	0.164	1
Mta3	0.0864204	0.14897	0.121	0.111	1
Ywhag	0.00710918	0.14835	0.267	0.246	1
Srpk2	0.00085051	0.148163	0.118	0.097	1
mt-Nd1	1.08768e-06	0.147753	0.69	0.654	0.0200122
Rap1gds1	0.00499879	0.147595	0.102	0.085	1
Pcbp1	0.0115173	0.147521	0.47	0.464	1
Upf2	0.134463	0.147285	0.125	0.115	1
Uba1	0.121419	0.147175	0.2	0.191	1
Wdr26	0.934508	0.146869	0.194	0.197	1
Rbm5	0.0290433	0.14666	0.186	0.17	1
Nup153	0.00377649	0.146234	0.12	0.102	1
Lyn	0.0273699	0.146138	0.405	0.395	1
Ssr3	0.249073	0.146074	0.252	0.247	1
Ncor1	0.0891367	0.145974	0.255	0.243	1
Bclaf1	0.205621	0.145546	0.23	0.223	1
Mapkapk2	0.461161	0.145514	0.192	0.188	1
Rock2	0.0121715	0.14529	0.132	0.115	1
Trmt112	0.0579543	0.145256	0.272	0.26	1
Sra1	0.00384906	0.145249	0.166	0.145	1
Hltf	0.0265674	0.145237	0.126	0.112	1
Tpr	0.00304335	0.144938	0.385	0.364	1
Rragc	0.0779598	0.144923	0.155	0.144	1
Snx9	0.000560948	0.144884	0.1	0.08	1
Srsf2	0.232057	0.144248	0.283	0.279	1
Psmc6	0.396916	0.143963	0.234	0.231	1
Aim2	0.0294432	0.143547	0.154	0.14	1
Kdm7a	0.00683942	0.143276	0.179	0.16	1
Acbd3	0.0955069	0.142842	0.159	0.148	1
Jun	0.000484764	0.142363	0.132	0.108	1
Cbfb	0.0171023	0.142309	0.185	0.167	1
Tra2b	0.281402	0.142196	0.231	0.226	1
Ptpa	0.0355692	0.142178	0.165	0.15	1
Tns3	0.126345	0.142145	0.171	0.161	1
Spint1	1.71703e-05	0.141979	0.1	0.074	0.315917
Apaf1	0.0112061	0.141946	0.112	0.096	1
Cul3	0.0152364	0.141924	0.151	0.135	1
Irgm1	0.0820805	0.141885	0.313	0.304	1
Capza2	0.000145763	0.141761	0.563	0.542	1
Jmjd1c	0.00073135	0.14176	0.146	0.123	1
Socs1	0.000157506	0.141735	0.21	0.181	1
Nampt	0.0248249	0.14173	0.377	0.363	1
Zyx	0.00276927	0.141406	0.529	0.535	1
Glrx	0.150381	0.141389	0.303	0.297	1
Hprt	0.0721939	0.141032	0.221	0.21	1
Herc6	0.0101331	0.140898	0.138	0.121	1
Zup1	0.00171419	0.140622	0.141	0.119	1
Kpna4	0.123444	0.140456	0.19	0.18	1
Map3k1	0.00858724	0.140292	0.119	0.102	1
Cmtr1	0.0141846	0.139941	0.11	0.095	1
Itch	0.011091	0.139819	0.199	0.181	1
Mcm5	0.000154834	0.139817	0.108	0.084	1
Clk1	0.0565056	0.139777	0.164	0.151	1
Xpo1	0.0637288	0.1396	0.168	0.155	1
Slc9a3r1	0.000998636	0.139424	0.14	0.118	1
Bdp1	0.0720626	0.139316	0.109	0.098	1
Safb2	0.350342	0.139207	0.156	0.151	1
Snrnp70	0.260723	0.138166	0.27	0.266	1
Itgb7	3.30676e-09	0.137899	0.135	0.094	6.0841e-05
Rap2a	0.000859589	0.137717	0.123	0.102	1
Cnn2	0.0862243	0.137456	0.307	0.299	1
Pml	0.00016298	0.137037	0.113	0.089	1
Tmem123	0.0462261	0.136938	0.162	0.148	1
Rsrc1	0.0645676	0.136849	0.137	0.126	1
Chordc1	0.000212466	0.13674	0.214	0.186	1
Tubb5	0.140703	0.136528	0.58	0.585	1
Dtymk	0.68082	0.136512	0.124	0.123	1
Washc2	0.148611	0.136069	0.105	0.097	1
Ankrd13a	0.025765	0.136058	0.223	0.208	1
Tpm4	0.757283	0.135846	0.264	0.268	1
Cep170	0.0337209	0.135819	0.106	0.094	1
Hspa4	0.420384	0.135413	0.294	0.294	1
Klf6	0.0215441	0.134871	0.229	0.214	1
Cox5a	0.000104144	0.134778	0.691	0.686	1
Pa2g4	0.578971	0.134776	0.254	0.256	1
Id2	6.12038e-06	0.134706	0.688	0.673	0.112609
Tmem179b	0.0981879	0.134192	0.155	0.145	1
Irf2	0.082868	0.13412	0.269	0.258	1
Ctbp1	0.302176	0.13411	0.143	0.138	1
Ppp4r3b	0.595144	0.134042	0.167	0.164	1
Ckap5	0.00940753	0.133955	0.112	0.096	1
Bcl11a	0.00735534	0.133925	0.158	0.139	1
Set	0.356529	0.133888	0.527	0.542	1
Pdia4	0.000533077	0.133794	0.166	0.141	1
Prpf4b	0.154006	0.13368	0.203	0.194	1
Ptges3	0.063325	0.13349	0.404	0.397	1
Grb2	0.0184229	0.132664	0.457	0.445	1
Crebbp	0.0398453	0.132633	0.151	0.137	1
Abcg3	0.0252702	0.132531	0.125	0.111	1
Anapc16	0.212804	0.131848	0.132	0.125	1
Usp1	0.0509946	0.131325	0.125	0.112	1
Ppp4r2	0.0334072	0.131252	0.173	0.157	1
Pirb	0.124322	0.131176	0.222	0.211	1
Rsf1	0.0142647	0.131127	0.116	0.101	1
Mrpl13	0.0416499	0.13105	0.171	0.157	1
5031439G07Rik	0.370936	0.130841	0.231	0.228	1
Plekha2	0.022365	0.130782	0.113	0.099	1
Zfp106	0.157115	0.130591	0.245	0.237	1
Zfp638	0.00626417	0.130432	0.171	0.151	1
Zfp516	0.0246349	0.130359	0.126	0.112	1
Msl1	0.00345915	0.130315	0.104	0.086	1
Selenok	0.265252	0.130207	0.301	0.298	1
Bmp2k	0.626106	0.130206	0.139	0.145	1
Purb	0.076333	0.12947	0.264	0.252	1
Zbtb46	0.0226381	0.12938	0.137	0.122	1
Nsmaf	0.203407	0.129351	0.145	0.138	1
Etv6	0.268786	0.129258	0.229	0.223	1
1110004F10Rik	0.601767	0.129215	0.265	0.266	1
Cnot6l	4.94678e-06	0.129197	0.108	0.079	0.0910158
Ptpn18	0.00324542	0.129169	0.613	0.615	1
Psap	0.00030292	0.129029	0.912	0.908	1
Dlst	0.0197422	0.128896	0.112	0.098	1
Kpnb1	0.22299	0.128389	0.175	0.168	1
Dbi	0.656815	0.12812	0.297	0.302	1
Dcaf12	0.0236407	0.128034	0.127	0.112	1
Rexo2	0.000848068	0.127666	0.226	0.2	1
Atp6ap2	0.1494	0.127387	0.208	0.198	1
Lgals1	0.00407876	0.127344	0.196	0.175	1
Mat2a	0.0443094	0.127137	0.182	0.168	1
Ogt	0.0823907	0.12707	0.121	0.11	1
Ipo7	0.190106	0.12681	0.154	0.146	1
Rac1	0.420893	0.126805	0.43	0.44	1
Brd4	0.0806092	0.126793	0.175	0.163	1
Crlf3	0.0598206	0.126559	0.158	0.145	1
Tnfrsf1a	0.237623	0.126312	0.117	0.111	1
Spi1	0.0199318	0.12606	0.533	0.534	1
Hnrnpu	0.113736	0.126043	0.445	0.447	1
Irak1	0.0110107	0.126029	0.161	0.144	1
Ggct	0.0178322	0.125989	0.123	0.108	1
Cyfip1	0.0264497	0.125692	0.154	0.138	1
Rad21	0.0649792	0.125674	0.166	0.154	1
Dstn	0.0537264	0.125632	0.285	0.273	1
Mrtfa	0.000220966	0.125554	0.128	0.104	1
Bri3bp	0.336756	0.125489	0.261	0.259	1
Mbnl2	0.180019	0.124838	0.166	0.157	1
Ttyh3	0.0253755	0.124749	0.121	0.107	1
Mknk2	0.00545553	0.124698	0.185	0.165	1
Eif4a2	0.005198	0.124674	0.283	0.261	1
Fbrsl1	0.00381983	0.12462	0.107	0.09	1
Mrps18c	0.317488	0.124553	0.222	0.217	1
Pkn1	0.00115697	0.124545	0.188	0.164	1
Tmbim6	0.122901	0.1245	0.476	0.477	1
Aldoa	0.238469	0.124491	0.455	0.46	1
2900097C17Rik	0.884685	0.124324	0.238	0.242	1
Arglu1	0.0631951	0.124315	0.201	0.187	1
Eprs	0.258018	0.124302	0.178	0.17	1
Uba7	0.250355	0.123913	0.103	0.097	1
Glipr1	0.020665	0.123806	0.236	0.221	1
Nans	0.0305537	0.123648	0.137	0.123	1
Ggnbp2	0.231268	0.123501	0.149	0.141	1
Epb41l2	0.0894768	0.123316	0.179	0.168	1
Macf1	0.0101148	0.1233	0.128	0.111	1
Fchsd2	0.0373311	0.123195	0.159	0.145	1
Nup50	0.226565	0.123165	0.124	0.116	1
Tgtp2	0.00290196	0.123062	0.122	0.102	1
Papola	0.169581	0.123039	0.259	0.253	1
Fip1l1	0.0550536	0.123018	0.159	0.146	1
Ppm1g	0.231831	0.122869	0.166	0.158	1
Trip12	0.117323	0.122652	0.235	0.226	1
Mrpl30	0.0317319	0.122629	0.256	0.241	1
Nadk	0.0726502	0.122604	0.225	0.212	1
Utp3	0.0812204	0.122603	0.224	0.213	1
Ywhah	0.265815	0.122574	0.43	0.433	1
Dennd5a	0.00617085	0.122442	0.128	0.11	1
Elf4	0.0166974	0.122424	0.127	0.111	1
Wdr1	0.0890788	0.122345	0.372	0.363	1
Ist1	0.00710686	0.122341	0.108	0.091	1
Atp11b	0.0197103	0.122315	0.107	0.093	1
Cyb5r4	0.00595397	0.122191	0.172	0.152	1
Twf2	0.162594	0.122063	0.22	0.211	1
Evi2a	0.00351825	0.121999	0.146	0.125	1
Akna	0.0848636	0.121936	0.138	0.127	1
Fam168b	0.482414	0.121753	0.188	0.186	1
Nucks1	0.129012	0.121734	0.338	0.33	1
Arrb2	0.518579	0.12172	0.129	0.125	1
Dennd1b	0.164929	0.121656	0.178	0.169	1
Rtf1	0.0912875	0.121613	0.22	0.208	1
Tbc1d9	0.00783924	0.121463	0.344	0.327	1
Celf1	0.125574	0.121305	0.135	0.126	1
Lap3	0.414451	0.120987	0.321	0.323	1
Ccni	0.0852367	0.120896	0.108	0.098	1
Pstpip1	0.0109103	0.120783	0.133	0.116	1
Sf1	0.244147	0.120782	0.207	0.2	1
Acin1	0.384548	0.120768	0.252	0.248	1
Lig1	0.0440061	0.120702	0.112	0.099	1
Azin1	0.160519	0.120617	0.161	0.152	1
Eef2	0.00116486	0.120548	0.682	0.682	1
Nono	0.335313	0.120381	0.309	0.306	1
Fam173a	0.145913	0.12037	0.139	0.13	1
Ehd4	0.00247026	0.120337	0.102	0.083	1
1700025G04Rik	0.00114936	0.120198	0.126	0.105	1
Sf3b3	0.205858	0.120118	0.16	0.152	1
Ankfy1	0.0120579	0.120068	0.139	0.122	1
Fcho2	0.00513245	0.120002	0.109	0.092	1
Eif4b	0.0213343	0.119943	0.274	0.256	1
H2afv	0.230548	0.119804	0.255	0.248	1
Rangap1	0.0200049	0.119797	0.139	0.123	1
Pet100	0.226341	0.119649	0.321	0.317	1
Cdc5l	0.103018	0.119605	0.244	0.234	1
Pkp3	0.00932196	0.119362	0.145	0.128	1
Tmed5	0.424594	0.119137	0.222	0.219	1
Ago2	0.00389033	0.119038	0.112	0.094	1
Eif4ebp2	0.147674	0.118859	0.16	0.15	1
Ints3	0.0020109	0.118765	0.101	0.082	1
Pum2	0.123243	0.118497	0.225	0.216	1
Tardbp	0.301024	0.118489	0.234	0.229	1
Ptpre	0.0396706	0.117917	0.176	0.162	1
Spg21	0.245632	0.11781	0.227	0.221	1
Mink1	0.0678984	0.117445	0.111	0.101	1
Ifi204	0.00962011	0.117311	0.135	0.117	1
Ecpas	0.171873	0.117152	0.133	0.125	1
Lamp2	0.492552	0.117151	0.206	0.204	1
Cstb	0.960889	0.117063	0.379	0.391	1
Ccdc88a	0.190987	0.11701	0.122	0.114	1
Arhgap27	0.00429125	0.116864	0.102	0.085	1
Trim28	0.0696072	0.116817	0.128	0.116	1
Gm2a	0.00197999	0.1168	0.805	0.82	1
Acadl	0.0420056	0.116711	0.486	0.489	1
Tcirg1	0.0761383	0.116648	0.106	0.096	1
Mcm3	0.710633	0.116543	0.115	0.114	1
Casp8	0.716379	0.116176	0.184	0.184	1
Raly	0.370141	0.116063	0.249	0.246	1
Plaa	9.10873e-05	0.116032	0.124	0.098	1
Fndc3a	0.112851	0.116011	0.101	0.091	1
Apobec3	0.639704	0.115815	0.375	0.379	1
Ankrd44	0.00299841	0.115805	0.106	0.088	1
Tmed7	0.160558	0.115798	0.146	0.138	1
Slc46a3	0.0288735	0.115413	0.104	0.091	1
Psmb10	0.251239	0.115387	0.449	0.455	1
Hist1h4d	0.669097	0.11535	0.188	0.187	1
Uvrag	0.20724	0.115317	0.217	0.209	1
Ugp2	0.517808	0.115201	0.112	0.109	1
Sap30	0.087987	0.115137	0.108	0.099	1
Smarcd2	0.0349634	0.115055	0.148	0.133	1
Cct7	0.180608	0.11499	0.335	0.33	1
Nisch	0.195758	0.114933	0.13	0.122	1
Itsn2	0.000513645	0.114931	0.185	0.159	1
Arfgef1	0.0719391	0.114922	0.194	0.181	1
Eps8	0.27862	0.114909	0.18	0.174	1
Cd47	0.083852	0.114762	0.44	0.438	1
Vmp1	0.0606974	0.114711	0.115	0.104	1
Actr3	2.70925e-05	0.11462	0.739	0.735	0.498475
Chd2	0.159045	0.114181	0.106	0.098	1
Zfp800	0.0192549	0.11417	0.151	0.135	1
Atrx	0.412577	0.114071	0.28	0.278	1
Gsdmd	0.086427	0.114065	0.145	0.134	1
Tlr3	0.0156959	0.114043	0.219	0.202	1
Usf2	0.0372719	0.114001	0.168	0.154	1
Lsm3	0.027728	0.113982	0.17	0.154	1
Lrmp	0.0379149	0.113891	0.122	0.109	1
Erp29	0.159297	0.113353	0.459	0.468	1
Spcs2	0.698411	0.113343	0.306	0.313	1
Nusap1	0.0225753	0.113116	0.101	0.087	1
Ncoa4	0.0699987	0.113059	0.103	0.092	1
Golga4	0.0139325	0.113053	0.108	0.093	1
Ppm1k	0.0145739	0.112984	0.128	0.112	1
Znfx1	0.064818	0.112942	0.157	0.144	1
Wars	0.00819917	0.1128	0.112	0.095	1
Midn	0.0267904	0.112684	0.114	0.1	1
Eif1b	0.0218589	0.112377	0.213	0.197	1
Cd24a	0.268152	0.112162	0.399	0.411	1
Ube2g2	0.13108	0.112015	0.123	0.114	1
Kdm2a	0.0380772	0.111975	0.145	0.13	1
Lrrc58	0.0171033	0.111875	0.135	0.118	1
Phip	0.0655804	0.11185	0.159	0.146	1
Cct5	0.227933	0.111776	0.319	0.314	1
Herc1	0.0843661	0.111757	0.117	0.107	1
Ythdf3	0.128463	0.111594	0.114	0.105	1
Lpp	0.0337665	0.11159	0.123	0.109	1
Uqcc2	0.23223	0.111566	0.306	0.301	1
Gatad2a	0.165796	0.111295	0.143	0.135	1
Cbx1	0.358851	0.111291	0.222	0.217	1
Sipa1l1	0.0204287	0.111038	0.128	0.113	1
Srsf9	0.255228	0.110752	0.316	0.311	1
Coro2a	0.387036	0.110615	0.239	0.235	1
Adar	0.0236691	0.110565	0.12	0.105	1
Tpi1	0.288825	0.110327	0.226	0.221	1
Adipor1	0.94231	0.110281	0.169	0.171	1
Pip4p1	0.136604	0.110194	0.123	0.114	1
Arpc5	0.0234292	0.110165	0.613	0.615	1
Hspa9	0.418953	0.109769	0.184	0.18	1
Atf4	0.164277	0.109764	0.164	0.155	1
Hnrnpd	0.289874	0.109661	0.298	0.296	1
Sdha	0.743571	0.109633	0.22	0.222	1
Skp1a	0.226607	0.109542	0.231	0.225	1
Vps35l	0.037884	0.109499	0.105	0.092	1
Ep400	0.408388	0.109348	0.152	0.148	1
Ywhaz	0.110287	0.109282	0.503	0.497	1
Gosr2	0.299134	0.109265	0.183	0.177	1
Hnrnpab	0.497337	0.108831	0.418	0.424	1
Larp4b	0.041243	0.108753	0.198	0.183	1
Pak2	0.157057	0.108735	0.353	0.348	1
Ssrp1	0.763562	0.108689	0.167	0.168	1
Ube2c	0.00382427	0.10861	0.155	0.133	1
Tut4	0.00607969	0.108533	0.124	0.106	1
Ptp4a2	0.0327668	0.108511	0.503	0.499	1
Hipk1	0.056902	0.108423	0.202	0.188	1
AI662270	0.179256	0.108203	0.381	0.38	1
Dnajc3	0.438084	0.107988	0.238	0.235	1
Stt3a	0.180076	0.10769	0.162	0.154	1
Brd8	0.194635	0.10757	0.126	0.118	1
Usf1	0.264969	0.107416	0.112	0.106	1
Atp6ap1	0.0506325	0.107184	0.116	0.104	1
mt-Co2	1.02362e-10	0.107132	0.917	0.879	1.88337e-06
Snrpb2	0.103019	0.107037	0.237	0.227	1
Aarsd1	0.52368	0.106934	0.12	0.117	1
Marf1	0.0530743	0.106894	0.111	0.099	1
Hras	0.325356	0.106872	0.132	0.126	1
Ap3b1	0.433671	0.106665	0.178	0.173	1
Ak2	0.316662	0.106606	0.256	0.252	1
Ppp2ca	0.777009	0.106527	0.25	0.256	1
Ddt	0.109838	0.106424	0.345	0.339	1
Pik3ap1	0.163402	0.106239	0.239	0.23	1
Smg1	0.0758214	0.106161	0.167	0.153	1
Ppp2r2a	0.967182	0.105858	0.108	0.108	1
Dnajc7	0.150769	0.105794	0.29	0.282	1
Hipk2	0.116326	0.10577	0.194	0.184	1
Mbnl1	0.00988336	0.105673	0.578	0.57	1
Kat6a	0.0109542	0.105442	0.14	0.122	1
Tap2	0.124153	0.105347	0.312	0.304	1
Uggt1	0.0111041	0.105306	0.155	0.138	1
Luc7l2	0.141202	0.105242	0.22	0.211	1
Chd1	0.41299	0.105172	0.137	0.132	1
Il21r	0.15046	0.105137	0.137	0.129	1
H2-DMa	0.0117373	0.104675	0.597	0.598	1
Txnip	0.25891	0.104651	0.133	0.126	1
Sp100	0.195	0.104644	0.242	0.233	1
Ddx46	0.0699799	0.104562	0.175	0.163	1
Mcm6	0.231625	0.10454	0.104	0.097	1
Gsap	0.169367	0.104479	0.154	0.146	1
Casp7	0.462112	0.104199	0.115	0.111	1
Fyn	0.0814848	0.104151	0.189	0.177	1
Zmiz1	0.0903713	0.104033	0.211	0.2	1
Ifi207	0.223318	0.103981	0.267	0.261	1
Lpin2	0.00323582	0.103558	0.113	0.094	1
Magt1	0.25476	0.103471	0.235	0.228	1
Ppp4r3a	0.38042	0.103363	0.138	0.133	1
Hnrnpm	0.408477	0.103249	0.431	0.437	1
Tapbp	0.384026	0.103231	0.416	0.422	1
Chchd10	0.0125872	0.103165	0.176	0.157	1
Nop56	0.941557	0.103048	0.149	0.151	1
Ncl	0.173188	0.103015	0.526	0.534	1
Chmp5	0.840332	0.102993	0.274	0.278	1
H13	0.204763	0.10285	0.209	0.201	1
Cwf19l2	0.557632	0.102693	0.124	0.121	1
Mrpl33	0.129216	0.102523	0.431	0.43	1
Rapgef1	0.000231679	0.102241	0.116	0.092	1
Itpr1	0.0808206	0.102211	0.178	0.167	1
Tle3	0.029783	0.102158	0.164	0.148	1
Trim30d	0.539839	0.101943	0.138	0.135	1
Pias1	0.569432	0.101855	0.137	0.134	1
Zfp871	0.171338	0.101743	0.104	0.096	1
Man2b1	0.231867	0.101594	0.358	0.357	1
Eif1	0.000344118	0.10145	0.772	0.775	1
Phf3	0.0489658	0.101344	0.14	0.127	1
Elovl5	0.000225249	0.101302	0.105	0.083	1
Map3k2	0.518287	0.101302	0.117	0.113	1
Ccnl1	0.0982916	0.101262	0.16	0.149	1
Il10ra	0.0613467	0.101156	0.202	0.189	1
Rac2	0.92247	0.100548	0.426	0.443	1
Clec2d	0.500148	0.100519	0.233	0.23	1
Sp3	0.45092	0.100513	0.107	0.103	1
Ubash3b	0.106003	0.10027	0.133	0.123	1
Ube2q1	0.488154	0.100268	0.24	0.239	1
Vdac1	0.878762	0.100176	0.238	0.244	1
Ikbkb	0.203864	0.10017	0.145	0.137	1
Anapc5	0.82289	0.100093	0.177	0.182	1
Pnisr	0.422426	0.100055	0.132	0.128	1
Ilrun	0.328444	0.0997396	0.18	0.174	1
Ddx5	0.0266642	0.0996717	0.604	0.609	1
Smap2	0.255235	0.0996368	0.182	0.175	1
Mob3a	0.296558	0.0994806	0.164	0.157	1
Pan3	0.0720401	0.0993673	0.114	0.103	1
Higd1a	0.127584	0.099343	0.289	0.28	1
Chd8	0.0207431	0.0992184	0.127	0.111	1
Sdhc	0.11754	0.0991269	0.177	0.165	1
Sdhaf4	0.028694	0.0991246	0.137	0.122	1
Ctla2b	0.219757	0.099111	0.28	0.275	1
Trir	0.987149	0.0989701	0.33	0.339	1
Mtch1	0.584315	0.0989172	0.198	0.196	1
Ndufa8	0.511073	0.0988721	0.303	0.301	1
Prelid1	0.603066	0.0988611	0.346	0.35	1
Eml4	0.0865034	0.098651	0.149	0.137	1
Gpi1	0.202844	0.0986148	0.425	0.425	1
Gpx4	0.12165	0.0985652	0.267	0.257	1
G3bp2	0.736375	0.0983473	0.271	0.274	1
Rbbp4	0.531615	0.0982637	0.243	0.241	1
Dctn4	0.0316307	0.0982322	0.149	0.134	1
Drg1	0.0747333	0.0982176	0.103	0.092	1
Vcpip1	0.235667	0.0981977	0.13	0.122	1
Med30	0.312129	0.0981286	0.171	0.165	1
Hdgf	0.728021	0.0980329	0.228	0.231	1
Smarca5	0.580018	0.0979975	0.274	0.274	1
2021-03-02	0.288834	0.0979455	0.141	0.134	1
Ptpn22	0.16194	0.0978174	0.204	0.195	1
Apbb1ip	0.326802	0.0977116	0.235	0.23	1
Cd53	0.541935	0.097344	0.321	0.323	1
Scamp2	0.952851	0.0972758	0.178	0.18	1
Ralbp1	0.829812	0.0970037	0.209	0.21	1
Hat1	0.356358	0.0969802	0.169	0.163	1
AI413582	0.1075	0.0969483	0.188	0.177	1
Copz1	0.874361	0.096602	0.171	0.171	1
Tmem219	0.319903	0.0963968	0.163	0.157	1
Saraf	0.284878	0.0963647	0.127	0.121	1
Calr	0.0196819	0.0963618	0.576	0.575	1
Eno1	0.0151602	0.0962853	0.155	0.137	1
Polr2i	0.241583	0.0962695	0.231	0.224	1
Nemf	0.815118	0.0962351	0.118	0.117	1
Rcc2	0.257301	0.0962148	0.141	0.135	1
Smc1a	0.934679	0.0961978	0.218	0.222	1
Cdc123	0.780986	0.096158	0.157	0.157	1
Eif5b	0.282489	0.0961391	0.411	0.413	1
Ptbp1	0.404447	0.0960679	0.212	0.208	1
Nup210	0.259592	0.0958836	0.14	0.132	1
Plekhb2	0.123991	0.0956182	0.197	0.186	1
Ddx3x	0.0635252	0.095564	0.238	0.225	1
Chchd2	0.00118826	0.0955583	0.75	0.748	1
Hp1bp3	0.49791	0.0955208	0.229	0.227	1
Nfatc1	0.0433986	0.0954207	0.111	0.099	1
Aimp1	0.180396	0.0954031	0.302	0.296	1
Nlrc5	0.0531125	0.0952774	0.143	0.129	1
Mrpl38	0.166918	0.0952581	0.1	0.092	1
Cyfip2	0.215713	0.0952194	0.275	0.269	1
Dapp1	0.11802	0.0951936	0.169	0.159	1
Naa50	0.207867	0.0951642	0.184	0.176	1
Elf1	0.303225	0.0951015	0.19	0.184	1
Pafah1b1	0.1416	0.0950437	0.298	0.29	1
Nsf	0.155366	0.0949819	0.129	0.12	1
Arl6ip5	0.0584528	0.0949766	0.118	0.106	1
Fkbp15	0.576563	0.0949257	0.128	0.125	1
Timm8b	0.410268	0.0947172	0.216	0.212	1
Gnb1	0.887053	0.0946284	0.395	0.407	1
Synj1	0.482402	0.0945268	0.157	0.153	1
Tpp2	0.063822	0.0945076	0.141	0.128	1
Ube2e1	0.108238	0.0944136	0.194	0.184	1
Gatad2b	0.471819	0.09435	0.132	0.128	1
Hells	0.0333682	0.0943252	0.115	0.102	1
Zmynd8	0.0261143	0.0941678	0.152	0.136	1
Rp2	0.247727	0.094118	0.258	0.25	1
Erlin2	0.0132116	0.093965	0.103	0.088	1
Tpd52	0.615794	0.0938633	0.262	0.261	1
Sh3bp1	0.402077	0.0938299	0.306	0.306	1
Ccnt1	0.489339	0.093796	0.101	0.098	1
Cdca8	0.239303	0.0937409	0.101	0.094	1
Ddrgk1	0.0536076	0.0936604	0.131	0.118	1
Gsr	0.879824	0.0935059	0.178	0.179	1
Oga	0.400667	0.0933106	0.132	0.127	1
Itga4	0.324123	0.0932971	0.327	0.324	1
Taf10	0.463976	0.0932868	0.41	0.415	1
Ppp1r12c	0.0568193	0.0932063	0.122	0.109	1
Was	0.173803	0.093071	0.178	0.17	1
Tuba1a	0.0177387	0.0930519	0.122	0.107	1
Rab8a	0.248254	0.0930415	0.291	0.284	1
Bod1l	0.159594	0.0930203	0.146	0.137	1
Sod2	0.110244	0.092995	0.315	0.339	1
Lrrc59	0.294506	0.0928821	0.124	0.118	1
Mta2	0.129849	0.0927923	0.139	0.129	1
Sf3a1	0.285967	0.0927172	0.105	0.099	1
Phf5a	0.71659	0.0925892	0.194	0.194	1
Tcf25	0.299575	0.0925486	0.268	0.262	1
Ctnnbip1	0.00797245	0.0923729	0.113	0.096	1
Eif1ad	0.125975	0.0922844	0.19	0.18	1
Stag1	0.677632	0.0922356	0.121	0.119	1
Hmgb2	1.35405e-05	0.0921674	0.594	0.552	0.249132
Sbno1	0.416277	0.0919061	0.175	0.171	1
Lrch4	0.151172	0.091895	0.115	0.106	1
Khdrbs1	0.088645	0.0916274	0.289	0.276	1
Nxf1	0.00500948	0.091499	0.124	0.106	1
Lgals3	0.289812	0.0914156	0.731	0.785	1
Rap1a	0.567829	0.0912621	0.405	0.413	1
Fabp5	0.142621	0.0912017	0.19	0.178	1
Plekha1	0.59914	0.0911422	0.182	0.18	1
Ddx54	0.712691	0.0909863	0.152	0.15	1
Pip5k1c	0.0620549	0.0909824	0.123	0.111	1
Spc24	0.258346	0.0909182	0.12	0.113	1
Fam168a	0.17917	0.0909167	0.11	0.102	1
Bsg	0.673409	0.0908524	0.248	0.249	1
Plekhm3	0.0265065	0.0908068	0.11	0.097	1
Tgoln1	0.448469	0.0905642	0.158	0.155	1
Pitpnb	0.215754	0.0904334	0.116	0.109	1
Eri1	0.912728	0.090339	0.106	0.107	1
Csnk1g3	0.23283	0.0902265	0.112	0.105	1
Hdac2	0.613168	0.0900688	0.102	0.1	1
Fcgrt	0.689609	0.0900275	0.198	0.198	1
Fdx1	0.109624	0.089959	0.116	0.106	1
Olfm1	0.207465	0.0899452	0.339	0.339	1
Aph1a	0.415078	0.089918	0.153	0.148	1
Nek7	0.382896	0.0899143	0.131	0.126	1
Vim	0.0684272	0.0898114	0.407	0.393	1
Ube2j2	0.389767	0.0897453	0.139	0.134	1
Arcn1	0.428423	0.0896482	0.176	0.171	1
Nckap1l	0.689344	0.0895686	0.263	0.265	1
Lnpep	0.0168838	0.0893235	0.191	0.174	1
Hist1h1c	0.484326	0.0892687	0.118	0.114	1
Capn1	0.000474549	0.0892565	0.13	0.106	1
Baz2a	0.0568854	0.089224	0.122	0.11	1
Gadd45gip1	0.683188	0.089024	0.179	0.177	1
Ly86	0.281378	0.088872	0.321	0.316	1
Ndufv3	0.970957	0.088854	0.395	0.407	1
Sh2b3	0.187579	0.0885122	0.12	0.111	1
Tasor	0.139815	0.0884608	0.106	0.097	1
Glo1	0.467618	0.0884334	0.104	0.1	1
Grk3	0.0491277	0.0882807	0.172	0.159	1
Cnpy3	0.57193	0.0882776	0.149	0.155	1
Preb	0.447027	0.0882755	0.169	0.164	1
U2af1	0.776198	0.0882176	0.279	0.282	1
Kars	0.464338	0.0881516	0.124	0.12	1
Slc6a6	0.293351	0.0880442	0.204	0.197	1
St8sia4	0.118857	0.0879295	0.158	0.149	1
Ccdc25	0.463091	0.0878675	0.139	0.134	1
Ahcyl2	0.801834	0.0878613	0.101	0.1	1
Crnkl1	0.190906	0.0877193	0.105	0.097	1
Tm9sf2	0.290115	0.0876566	0.168	0.161	1
Srrt	0.332222	0.0875093	0.155	0.15	1
Anp32e	0.536097	0.0874929	0.268	0.268	1
Rbm47	0.22109	0.0874663	0.171	0.164	1
Tra2a	0.0949277	0.0874288	0.162	0.151	1
Pdia6	0.854187	0.0873697	0.32	0.325	1
Psmd1	0.956601	0.0873459	0.187	0.189	1
Tm9sf3	0.69077	0.0873222	0.263	0.264	1
Apex1	0.0163072	0.0872281	0.104	0.089	1
Csde1	0.02407	0.087208	0.398	0.384	1
Zc3h15	0.719552	0.0870724	0.263	0.271	1
Lrrc8c	0.281197	0.0870235	0.115	0.109	1
Utp11	0.539905	0.0869925	0.16	0.158	1
Syf2	0.665675	0.0867732	0.235	0.243	1
Impa1	0.653925	0.0867213	0.122	0.12	1
Zranb2	0.543446	0.0866139	0.184	0.18	1
Rsl1d1	0.883506	0.0865936	0.154	0.157	1
Trnau1ap	0.103586	0.086462	0.128	0.117	1
Rpn2	0.372943	0.0863404	0.21	0.205	1
Efcab14	0.0802761	0.0862532	0.133	0.122	1
Syncrip	0.196469	0.0861829	0.195	0.185	1
Poldip3	0.527097	0.086146	0.138	0.135	1
Wrn	0.0711266	0.0859298	0.111	0.1	1
Ctcf	0.414483	0.0858985	0.165	0.16	1
Plcb2	0.0015178	0.0858635	0.105	0.086	1
Stat3	0.225041	0.0858309	0.304	0.298	1
Psmg4	0.196293	0.0858176	0.251	0.243	1
Gsk3a	0.369562	0.0857773	0.141	0.136	1
Tbc1d20	0.20626	0.0857444	0.118	0.11	1
Gorasp2	0.327552	0.085578	0.104	0.099	1
Smarcc2	0.66406	0.0853738	0.123	0.121	1
Hyou1	0.298979	0.0852424	0.106	0.1	1
Exosc8	0.96809	0.0852363	0.159	0.161	1
Paxbp1	0.304216	0.085215	0.113	0.107	1
Ubald2	0.780559	0.0851768	0.194	0.2	1
Smn1	0.203373	0.085133	0.109	0.12	1
Dok1	0.0923534	0.0851112	0.127	0.116	1
Ssr1	0.763775	0.0849077	0.207	0.206	1
Pxn	0.341198	0.0848164	0.156	0.15	1
Sec62	0.562778	0.0847222	0.228	0.227	1
Sf3a3	0.446757	0.0846843	0.139	0.135	1
Cyb5b	0.459462	0.0846657	0.172	0.169	1
Wdr82	0.562479	0.0845144	0.1	0.097	1
Sec61a1	0.335726	0.0845064	0.176	0.17	1
Lypla2	0.730331	0.0844953	0.155	0.154	1
Ppp1r7	0.155653	0.0844606	0.116	0.108	1
Fundc1	0.16928	0.0844377	0.203	0.193	1
Tgs1	0.0306667	0.0842274	0.156	0.141	1
Ap2a2	0.248017	0.0842272	0.139	0.131	1
Rad23b	0.320282	0.0841973	0.215	0.208	1
Ubxn2a	0.909931	0.0841579	0.144	0.147	1
Ubc	0.514191	0.0841155	0.45	0.468	1
Ppil4	0.869195	0.0840914	0.117	0.117	1
Zfp36	0.189953	0.0837986	0.173	0.163	1
Eif4g1	0.209835	0.0837292	0.222	0.213	1
Ddx24	0.917784	0.0836873	0.222	0.224	1
Ogdh	0.992607	0.0836661	0.197	0.2	1
Ghitm	0.865416	0.0836601	0.297	0.301	1
Fbxw2	0.709819	0.0835667	0.104	0.107	1
Ttc9c	0.578579	0.08338	0.152	0.158	1
Psmd4	0.764355	0.0833549	0.309	0.32	1
Nktr	0.528227	0.08335	0.159	0.155	1
1500011B03Rik	0.0350027	0.0833246	0.145	0.131	1
Zc3h18	0.33999	0.0833189	0.106	0.1	1
Vamp8	0.522119	0.0832643	0.534	0.549	1
Coro1c	0.158142	0.0832318	0.147	0.138	1
Ythdc1	0.199891	0.0831907	0.191	0.183	1
Zc3hav1	0.270697	0.0830102	0.154	0.147	1
Arhgef6	0.0177447	0.0828234	0.159	0.141	1
Srsf7	0.494103	0.082758	0.283	0.297	1
Cdkn1b	0.147729	0.0825727	0.14	0.13	1
Sp1	0.917957	0.0825534	0.102	0.102	1
Psmb3	0.907923	0.0824507	0.47	0.486	1
Trio	0.331471	0.0824364	0.117	0.111	1
Cdc42se1	0.372474	0.0823903	0.255	0.251	1
Mob4	0.421379	0.0823677	0.109	0.104	1
Traf3ip3	0.32941	0.0823215	0.114	0.108	1
Exoc3	0.667494	0.0822532	0.142	0.14	1
Sumf1	0.0688966	0.0821932	0.109	0.099	1
Ppp2r5c	0.744264	0.0821637	0.209	0.21	1
Supt16	0.759654	0.0821109	0.231	0.233	1
Nudt3	0.609356	0.0820538	0.155	0.153	1
Zfp330	0.728646	0.0820089	0.115	0.114	1
Ccnl2	0.475102	0.0819517	0.136	0.132	1
Hnrnpa3	0.557774	0.0818589	0.562	0.573	1
Tmem33	0.0893802	0.0818369	0.112	0.101	1
Abca3	0.0117792	0.0817568	0.102	0.086	1
Ankrd17	0.967198	0.0817533	0.141	0.142	1
Secisbp2l	0.182792	0.0817467	0.133	0.125	1
Cdk4	0.514828	0.0816755	0.136	0.132	1
Cuedc2	0.175583	0.0813406	0.126	0.117	1
Rrm2	0.00896161	0.0813251	0.102	0.086	1
Ik	0.644529	0.0811633	0.276	0.278	1
Caprin1	0.276271	0.0809554	0.382	0.381	1
Pgd	0.0788052	0.0809374	0.12	0.109	1
Dcaf13	0.812479	0.0808632	0.106	0.108	1
Rnf187	0.715909	0.080717	0.159	0.158	1
R3hdm4	0.267946	0.0807123	0.142	0.135	1
Dock8	0.0544461	0.0806763	0.137	0.125	1
Cldnd1	0.201632	0.0806014	0.182	0.174	1
Utp14a	0.130239	0.0805106	0.104	0.095	1
Ly6e	0.00102873	0.0805003	0.837	0.841	1
Zfp148	0.0383532	0.0804754	0.13	0.116	1
Pkm	0.775455	0.0802933	0.408	0.428	1
Pttg1ip	0.785951	0.0802694	0.137	0.136	1
Git2	0.388505	0.0802649	0.147	0.142	1
Exosc5	0.50745	0.0802547	0.199	0.197	1
Tmem30a	0.343389	0.0802032	0.203	0.197	1
H2-M3	0.78207	0.0801895	0.161	0.161	1
Arl8a	0.0744018	0.0800586	0.126	0.114	1
H2-DMb1	0.455241	0.0797911	0.464	0.477	1
Tmem131	0.781334	0.0795084	0.212	0.211	1
Casp8ap2	0.204909	0.0794336	0.1	0.093	1
Ywhae	0.460771	0.0793972	0.55	0.56	1
Gm17018	0.0147143	0.079255	0.107	0.091	1
Atp6v1g1	0.163108	0.079212	0.508	0.507	1
Snx3	0.891367	0.0791217	0.365	0.378	1
1810026B05Rik	0.471804	0.0791061	0.121	0.118	1
Bud31	0.966832	0.0790812	0.173	0.174	1
Kcmf1	0.465593	0.0786474	0.148	0.145	1
Rnase6	0.0787125	0.0786359	0.465	0.461	1
Prpf8	0.0388174	0.0785713	0.154	0.138	1
Sdccag8	0.456794	0.0785441	0.1	0.096	1
Calm2	0.903162	0.0785308	0.381	0.395	1
Cyth4	0.54277	0.0785176	0.283	0.284	1
Ndufb9	0.184716	0.078503	0.475	0.475	1
Irf9	0.277652	0.0783626	0.192	0.185	1
Trafd1	0.548361	0.0783274	0.298	0.298	1
Actn4	0.887388	0.0780924	0.178	0.179	1
Dhx8	0.447318	0.0779358	0.103	0.099	1
Safb	0.0753937	0.0778954	0.156	0.144	1
Wapl	0.492678	0.0778615	0.211	0.208	1
Akr1b3	0.345179	0.0778467	0.177	0.171	1
Rgs10	0.592341	0.0778011	0.443	0.453	1
Leprot	0.904847	0.0777168	0.195	0.197	1
Tnpo3	0.412385	0.0776755	0.133	0.128	1
Creb1	0.290817	0.077663	0.13	0.124	1
Glg1	0.18276	0.0776283	0.154	0.145	1
Impdh2	0.645822	0.0775612	0.177	0.184	1
Efr3a	0.283171	0.0775429	0.189	0.182	1
Klhl6	0.0913234	0.0774527	0.104	0.094	1
Pcmt1	0.748028	0.0772468	0.146	0.145	1
Rfc2	0.353667	0.0771758	0.139	0.148	1
Rapgef6	0.938116	0.0771537	0.111	0.111	1
Uhmk1	0.417371	0.0770856	0.125	0.12	1
Tcerg1	0.166651	0.0770246	0.133	0.123	1
Parp1	0.0999803	0.076912	0.119	0.108	1
Psme4	0.206729	0.0768931	0.114	0.106	1
Runx1	0.443764	0.0766564	0.126	0.122	1
BC005537	0.762222	0.0766506	0.256	0.257	1
Samsn1	0.19148	0.0766316	0.123	0.135	1
Hip1	0.0839691	0.0763757	0.11	0.1	1
Ppp6c	0.879558	0.076356	0.115	0.117	1
Camk2d	0.810991	0.0763454	0.127	0.127	1
Kit	0.323258	0.0763203	0.202	0.196	1
Pgs1	0.0947893	0.0762359	0.187	0.175	1
Nup88	0.971996	0.0761183	0.128	0.129	1
Gnai3	0.736931	0.0760191	0.169	0.174	1
Dynll2	0.0690177	0.0759796	0.288	0.275	1
Pianp	0.00699804	0.0759756	0.108	0.092	1
Hnrnph1	0.871519	0.0759108	0.18	0.184	1
Emc8	0.690865	0.0758714	0.128	0.127	1
Ybx3	0.665994	0.075809	0.133	0.13	1
Tm2d1	0.53406	0.0756784	0.152	0.148	1
Rexo4	0.946156	0.075666	0.118	0.119	1
Pfdn4	0.380456	0.0755848	0.133	0.141	1
Tab2	0.30134	0.0754206	0.21	0.203	1
Cul1	0.856117	0.0753136	0.155	0.156	1
Cct8	0.629738	0.075259	0.383	0.397	1
Prkar2a	0.211589	0.0751266	0.132	0.124	1
Ddx6	0.304077	0.0751125	0.313	0.308	1
Snap29	0.184924	0.0751102	0.117	0.109	1
Cggbp1	0.481374	0.0750176	0.273	0.271	1
Matr3	0.537676	0.0748511	0.157	0.154	1
Srsf1	0.870753	0.0748235	0.21	0.211	1
Arhgap5	0.164097	0.0747596	0.167	0.158	1
Nufip1	0.110692	0.0744878	0.136	0.126	1
Mia3	0.995302	0.074436	0.138	0.139	1
Eif3b	0.484777	0.074406	0.21	0.207	1
Ubac2	0.553095	0.0743885	0.114	0.111	1
Prkcsh	0.241242	0.0742206	0.13	0.123	1
Ahsa1	0.220441	0.0742055	0.204	0.196	1
Nsd2	0.283366	0.0742001	0.125	0.118	1
Nsd3	0.877356	0.0738579	0.162	0.164	1
Tnks2	0.0435713	0.0737417	0.157	0.142	1
Smc3	0.500476	0.0736942	0.147	0.144	1
Sars	0.663397	0.0736492	0.214	0.213	1
Cisd2	0.870506	0.0735646	0.201	0.205	1
Reep3	0.151242	0.0735027	0.12	0.11	1
Tomm70a	0.543296	0.0730668	0.216	0.212	1
Zfp91	0.861141	0.0730577	0.216	0.219	1
Mbtd1	0.388683	0.0730176	0.106	0.101	1
Avpi1	0.568932	0.0729202	0.204	0.213	1
Snrnp200	0.240885	0.0729105	0.137	0.13	1
Zfp710	0.0387847	0.0727533	0.118	0.104	1
Clint1	0.469831	0.0727055	0.257	0.253	1
Exosc3	0.824526	0.0726565	0.128	0.127	1
Tes	0.460414	0.0726154	0.135	0.142	1
Lrrk1	0.485527	0.0726042	0.17	0.165	1
Rnf167	0.0366032	0.072582	0.154	0.139	1
Cab39	0.982397	0.0725609	0.125	0.126	1
Nab1	0.231961	0.0725435	0.107	0.1	1
Fam174a	0.237811	0.07253	0.221	0.213	1
Ube2r2	0.500751	0.0724145	0.13	0.127	1
Gmip	0.50082	0.0723141	0.111	0.108	1
Atp6v1h	0.869311	0.0721707	0.115	0.114	1
Cacybp	0.252463	0.0721446	0.343	0.339	1
Paics	0.856557	0.0721157	0.158	0.158	1
Zfp62	0.718368	0.0720372	0.156	0.155	1
Atp6v1c1	0.823137	0.0719043	0.125	0.124	1
Ddx39b	0.434106	0.0718744	0.249	0.261	1
Pes1	0.682338	0.0718492	0.135	0.133	1
Atp2a2	0.103168	0.071837	0.135	0.124	1
Washc4	0.351361	0.071791	0.101	0.096	1
Mcmbp	0.147757	0.0717201	0.154	0.144	1
Necap2	0.48785	0.071705	0.165	0.172	1
Yme1l1	0.993655	0.0715027	0.167	0.167	1
Dnajc2	0.226966	0.0713221	0.276	0.268	1
Mrpl16	0.233836	0.0712498	0.162	0.154	1
Sec22b	0.235824	0.0712222	0.1	0.109	1
Sltm	0.666337	0.0711936	0.181	0.179	1
BC005624	0.864746	0.0711032	0.173	0.177	1
Inip	0.417063	0.0708757	0.131	0.127	1
Vps4b	0.697625	0.0707846	0.197	0.196	1
Pten	0.728701	0.0707637	0.192	0.191	1
Gng5	0.200655	0.0706723	0.578	0.586	1
Cdk13	0.250642	0.0706182	0.117	0.11	1
Lsm2	0.32025	0.0705608	0.152	0.146	1
Pcif1	0.251931	0.0705577	0.105	0.098	1
Tnpo1	0.233533	0.0705024	0.141	0.134	1
Stk38	0.289577	0.0704921	0.165	0.157	1
Pnpla2	0.688957	0.070442	0.143	0.141	1
Trip11	0.0158756	0.0704127	0.119	0.104	1
Mrpl58	0.547501	0.0704112	0.151	0.157	1
Mical1	0.295638	0.0703219	0.131	0.125	1
Ifi35	0.61026	0.0703077	0.241	0.239	1
Nsrp1	0.453399	0.0702685	0.153	0.149	1
Dr1	0.404575	0.0700671	0.12	0.115	1
Cep350	0.728406	0.0698584	0.137	0.135	1
Phf12	0.306739	0.0697209	0.1	0.093	1
Krit1	0.626547	0.0697015	0.109	0.113	1
Tsg101	0.681083	0.0696588	0.133	0.131	1
Abracl	0.276725	0.0696142	0.461	0.462	1
Cdk9	0.813827	0.0696036	0.156	0.156	1
Mier1	0.248766	0.0695112	0.184	0.176	1
Kpna3	0.82383	0.0694969	0.144	0.143	1
Apobr	0.095618	0.0692767	0.169	0.157	1
Glyr1	0.795585	0.0692	0.154	0.153	1
Ccnt2	0.502575	0.0691339	0.104	0.1	1
Slc39a1	0.764701	0.0690962	0.107	0.105	1
Aup1	0.0123324	0.0690914	0.175	0.156	1
Wbp2	0.0150317	0.0688687	0.112	0.096	1
Polr3k	0.548347	0.0688233	0.122	0.127	1
Cyp27a1	0.269232	0.0688214	0.1	0.094	1
Tomm5	0.852747	0.068771	0.255	0.258	1
Phf20l1	0.439088	0.0687333	0.119	0.115	1
Tmem160	0.588139	0.0687071	0.321	0.331	1
Dmxl1	0.107312	0.0686994	0.124	0.113	1
Vps36	0.336666	0.0685284	0.195	0.189	1
Arid4a	0.323073	0.0684719	0.272	0.269	1
Glrx2	0.683106	0.0684626	0.165	0.17	1
Hdac1	0.473854	0.0684254	0.206	0.202	1
Sod1	0.748524	0.0681508	0.483	0.495	1
Pak1ip1	0.923234	0.0681226	0.124	0.125	1
Bub3	0.497139	0.0680179	0.199	0.208	1
Prkar1a	0.393721	0.0679798	0.257	0.252	1
Mtrex	0.294428	0.0679054	0.1	0.108	1
Dcaf7	0.466432	0.067872	0.109	0.105	1
Dpp4	0.155688	0.0677059	0.21	0.201	1
Bbx	0.890357	0.0676746	0.156	0.157	1
Dpysl2	0.323753	0.0675288	0.148	0.141	1
Tet3	0.442941	0.0673192	0.11	0.105	1
Elavl1	0.751485	0.0672377	0.199	0.204	1
Aldh2	0.660934	0.0672077	0.226	0.225	1
Ptprj	0.510491	0.0671821	0.159	0.155	1
Nmt1	0.52725	0.0671504	0.355	0.374	1
Amfr	0.212741	0.0666781	0.105	0.097	1
Csnk2b	0.361691	0.0666492	0.34	0.339	1
Vdac3	0.863913	0.0666161	0.278	0.282	1
Setd3	0.772209	0.0666046	0.15	0.154	1
Zc3h14	0.078084	0.0665932	0.103	0.092	1
Psme3	0.811446	0.0664825	0.146	0.145	1
Rif1	0.220298	0.0664278	0.113	0.105	1
Chtop	0.768711	0.0664239	0.126	0.129	1
Ptpn1	0.512653	0.0663083	0.37	0.387	1
Actg1	0.00011634	0.0662839	0.941	0.941	1
Fmnl1	0.582134	0.0662176	0.173	0.179	1
Usp9x	0.607435	0.0661656	0.178	0.174	1
Pdha1	0.123491	0.0661312	0.116	0.106	1
Hck	0.721174	0.0661186	0.364	0.377	1
Hectd1	0.721647	0.0661093	0.166	0.164	1
Cpsf6	0.731283	0.0660266	0.12	0.123	1
Lyar	0.400959	0.0658549	0.138	0.133	1
Spty2d1	0.507928	0.0658471	0.101	0.097	1
Rinl	0.0457739	0.0657888	0.159	0.145	1
Clasp2	0.663821	0.0657888	0.1	0.103	1
Mtmr4	0.0598006	0.0657728	0.122	0.109	1
Rab14	0.274561	0.0656982	0.327	0.323	1
Wdr33	0.529944	0.0656778	0.119	0.115	1
Ipo5	0.815992	0.0656029	0.102	0.104	1
Gmnn	0.412732	0.0655355	0.153	0.149	1
Adnp	0.518637	0.0654989	0.122	0.118	1
Ivns1abp	0.636051	0.0654916	0.204	0.202	1
Npm3	0.876763	0.0654563	0.121	0.121	1
Pmaip1	0.554749	0.0653308	0.154	0.15	1
Nfkbie	0.832247	0.0652122	0.113	0.115	1
Golph3	0.455198	0.0652096	0.153	0.148	1
Zfp366	0.11233	0.0651228	0.224	0.212	1
Dpf2	0.32604	0.0650246	0.128	0.122	1
R3hdm2	0.217435	0.064917	0.141	0.133	1
Atp6v1a	0.595366	0.064904	0.178	0.183	1
Trim26	0.181066	0.064831	0.109	0.101	1
Bptf	0.139803	0.0647635	0.145	0.135	1
Tbl1xr1	0.80338	0.0646922	0.154	0.153	1
Blmh	0.682693	0.0646518	0.107	0.105	1
Vps35	0.464794	0.064645	0.21	0.206	1
Ccdc47	0.226061	0.0645986	0.119	0.112	1
Mcrip1	0.390968	0.0644117	0.143	0.137	1
Mrpl55	0.949162	0.0643847	0.122	0.122	1
Pik3cd	0.632553	0.0643004	0.195	0.192	1
Msl3	0.21803	0.0642621	0.1	0.093	1
Tmco1	0.737983	0.0642265	0.218	0.217	1
Prpf18	0.969029	0.0641269	0.153	0.154	1
Cnot8	0.090919	0.0640899	0.116	0.106	1
Osgep	0.413001	0.0640356	0.153	0.148	1
Usp25	0.965541	0.0639476	0.154	0.156	1
Nipa2	0.326805	0.0639295	0.177	0.187	1
Idh2	0.47598	0.0639245	0.104	0.1	1
Pfdn1	0.322318	0.0639009	0.231	0.243	1
Arl6ip1	0.383953	0.063773	0.472	0.475	1
Gna13	0.57152	0.0637439	0.188	0.195	1
Fuca2	0.705397	0.0637235	0.147	0.152	1
Rnpep	0.378925	0.0635169	0.136	0.131	1
Mvp	0.826974	0.0635051	0.222	0.226	1
Ube2d2a	0.962727	0.0634972	0.251	0.255	1
Ncbp3	0.375486	0.0633879	0.103	0.098	1
Mthfd2	0.487455	0.0632808	0.234	0.23	1
Ykt6	0.286421	0.0631491	0.108	0.102	1
Cdipt	0.00922967	0.0631088	0.142	0.124	1
Dek	0.711709	0.0630342	0.412	0.415	1
Eif3d	0.152643	0.0630051	0.218	0.233	1
Sbno2	0.213083	0.0629665	0.161	0.153	1
Ube2v2	0.146224	0.0629501	0.119	0.131	1
Hmox2	0.974584	0.0629437	0.205	0.208	1
Trim44	0.974994	0.0629032	0.127	0.127	1
Mrpl2	0.485555	0.0627905	0.103	0.109	1
Pnp	0.799056	0.0627457	0.348	0.354	1
Trerf1	0.0733239	0.0627134	0.134	0.122	1
Ankib1	0.246058	0.062707	0.106	0.1	1
Chchd3	0.15645	0.0626662	0.162	0.151	1
Tgfbi	0.416805	0.0626603	0.177	0.172	1
Cdk14	0.770371	0.062533	0.226	0.226	1
Aip	0.239081	0.0620536	0.153	0.145	1
Ppp3cb	0.54822	0.0619262	0.111	0.108	1
Acsl4	0.333774	0.0618841	0.124	0.118	1
Cct2	0.647007	0.0618808	0.37	0.374	1
Srsf10	0.812041	0.0618663	0.227	0.227	1
Cdc42	0.0603243	0.0617835	0.749	0.756	1
Tspan3	0.133603	0.0617368	0.104	0.095	1
Eif2a	0.616691	0.0617148	0.103	0.1	1
Lrrfip1	0.381856	0.0616094	0.201	0.196	1
Isoc1	0.942303	0.0615999	0.181	0.183	1
Ino80d	0.133809	0.0615316	0.114	0.104	1
Nudc	0.410223	0.0614098	0.289	0.303	1
Jpt1	0.525268	0.0613547	0.37	0.37	1
Ptpra	0.857328	0.0610017	0.124	0.124	1
Selenoh	0.837122	0.0609475	0.209	0.213	1
Samd9l	0.817809	0.0609162	0.108	0.111	1
Ift52	0.110091	0.0607343	0.09	0.101	1
Brd9	0.365365	0.06071	0.115	0.109	1
Shoc2	0.351917	0.0605816	0.135	0.143	1
Trappc2l	0.365011	0.0605536	0.243	0.237	1
Cmc2	0.14356	0.0604204	0.12	0.11	1
Zfp207	0.949597	0.060362	0.223	0.225	1
Plekhf2	0.0930704	0.060358	0.115	0.105	1
Arid4b	0.494013	0.0603077	0.121	0.116	1
Timm44	0.948138	0.0601587	0.103	0.105	1
Morf4l2	0.456367	0.0600884	0.175	0.182	1
Cystm1	0.551119	0.0598846	0.143	0.141	1
Kmt2a	0.594462	0.0598492	0.133	0.13	1
Ncaph2	0.474771	0.0597682	0.136	0.132	1
Snrnp27	0.686856	0.0597218	0.274	0.274	1
Hmgcr	0.523145	0.0597017	0.106	0.103	1
Kdm5a	0.515923	0.059652	0.13	0.125	1
Tars	0.858993	0.0596105	0.121	0.123	1
Mark2	0.0948485	0.0595909	0.155	0.143	1
Prpf19	0.454982	0.0595487	0.156	0.151	1
Rock1	0.868678	0.0594412	0.251	0.256	1
Atp8a1	0.475261	0.0593992	0.221	0.231	1
Mga	0.399242	0.0593504	0.118	0.113	1
Prdx1	0.0839605	0.059325	0.713	0.722	1
Ndufs2	0.95357	0.0593226	0.187	0.188	1
AC149090.1	0.175539	0.0592736	0.12	0.111	1
Pfdn2	0.397681	0.0592583	0.274	0.269	1
Mrpl18	0.768322	0.0591691	0.307	0.317	1
Dynlrb1	0.824826	0.0590603	0.36	0.372	1
Snx6	0.132255	0.0590108	0.229	0.246	1
Pnkd	0.536183	0.0589713	0.135	0.131	1
Golgb1	0.669098	0.0589648	0.118	0.116	1
Rrbp1	0.790673	0.0588638	0.427	0.444	1
Stx16	0.389069	0.0588501	0.136	0.13	1
Dazap1	0.789648	0.0588369	0.16	0.159	1
Hexb	0.834444	0.058789	0.131	0.133	1
Arfgap2	0.503496	0.0587183	0.097	0.102	1
Parp2	0.118254	0.058615	0.107	0.097	1
Leprotl1	0.218025	0.0585796	0.217	0.208	1
Pnrc2	0.902661	0.0584093	0.139	0.139	1
Gnb4	0.097779	0.0583926	0.166	0.153	1
Sdf2	0.433041	0.0583841	0.16	0.155	1
Otud4	0.796749	0.058277	0.102	0.101	1
Tut7	0.666839	0.0582295	0.166	0.171	1
Sdhaf2	0.699098	0.0581773	0.096	0.1	1
Ssbp1	0.240128	0.0580311	0.164	0.175	1
Nop10	0.681943	0.0579718	0.374	0.388	1
Tmem208	0.981274	0.0579223	0.156	0.158	1
Nufip2	0.897316	0.0577816	0.135	0.136	1
Nolc1	0.398637	0.0575964	0.128	0.123	1
Znrf2	0.756056	0.0575009	0.169	0.168	1
Eif2s2	0.111587	0.0573115	0.613	0.615	1
Cdk12	0.570121	0.0572532	0.133	0.129	1
Polr2a	0.309493	0.057202	0.158	0.152	1
Ttc14	0.549601	0.0571935	0.108	0.105	1
Ppp1ca	0.321753	0.0571589	0.495	0.524	1
Dda1	0.0963995	0.057096	0.127	0.115	1
AB124611	0.530742	0.057071	0.14	0.136	1
Lmnb1	0.221668	0.0570571	0.208	0.222	1
Napa	0.927634	0.0570288	0.156	0.156	1
Rab1a	0.547215	0.0568378	0.176	0.173	1
Slc25a3	0.725928	0.0567845	0.597	0.614	1
mt-Nd6	0.574842	0.0566336	0.119	0.115	1
Usp34	0.938066	0.0564783	0.162	0.164	1
Dicer1	0.257325	0.0562443	0.1	0.093	1
Creld2	0.195312	0.0562147	0.18	0.17	1
Jarid2	0.317412	0.0562065	0.111	0.105	1
Dut	0.185057	0.0561946	0.185	0.176	1
Stx2	0.00551801	0.0561328	0.113	0.094	1
Acap2	0.837808	0.056121	0.13	0.129	1
Rae1	0.821797	0.0561088	0.113	0.114	1
Prpf31	0.842879	0.0560946	0.104	0.106	1
Elf2	0.537607	0.056086	0.117	0.113	1
Dpm3	0.96637	0.0560721	0.182	0.183	1
Srrm1	0.525543	0.0560338	0.301	0.312	1
Sae1	0.6653	0.0560338	0.114	0.118	1
Actl6a	0.571799	0.0559799	0.14	0.146	1
Ccng1	0.863297	0.0557917	0.168	0.171	1
Sys1	0.381148	0.0556357	0.228	0.223	1
Max	0.122136	0.0555137	0.137	0.15	1
Wac	0.726239	0.0554677	0.151	0.15	1
Zc3h13	0.828177	0.0553597	0.144	0.144	1
Fubp1	0.779522	0.0553555	0.185	0.189	1
Atox1	0.0513344	0.0553395	0.878	0.897	1
Top1	0.525665	0.0553099	0.339	0.338	1
Gmps	0.0346723	0.0552428	0.111	0.127	1
Ep300	0.447821	0.0551042	0.144	0.139	1
Pacsin2	0.01297	0.0550367	0.137	0.119	1
Nudcd3	0.873669	0.0549411	0.149	0.148	1
Usp8	0.247492	0.0549197	0.195	0.186	1
Supt20	0.956946	0.0548969	0.156	0.157	1
Magoh	0.293896	0.054764	0.25	0.264	1
Hpf1	0.100411	0.0547321	0.197	0.185	1
E2f4	0.294627	0.0546521	0.104	0.098	1
Pank2	0.253897	0.0546177	0.105	0.099	1
Immt	0.661099	0.0546049	0.158	0.163	1
Grpel1	0.452522	0.0545854	0.194	0.202	1
Gsk3b	0.690108	0.0545676	0.147	0.145	1
Ctdnep1	0.519077	0.0545342	0.164	0.159	1
Ppp1r9b	0.589779	0.0544596	0.126	0.123	1
Cdk1	0.78531	0.0543473	0.114	0.112	1
Cdk11b	0.718613	0.0543204	0.194	0.193	1
Atp5k	0.8102	0.0542594	0.641	0.658	1
Nsun2	0.919049	0.054259	0.143	0.144	1
Stk11	0.0907944	0.05413	0.117	0.106	1
Hikeshi	0.462063	0.0540883	0.134	0.129	1
Laptm4a	0.586044	0.0539466	0.24	0.248	1
2021-09-09	0.575032	0.0539037	0.417	0.424	1
Pin4	0.583849	0.0538843	0.261	0.259	1
Arl6ip4	0.238348	0.0538646	0.17	0.161	1
Fam162a	0.316225	0.0537257	0.122	0.13	1
Mapk1	0.794201	0.0535324	0.17	0.169	1
Atp6v1b2	0.703674	0.0534625	0.16	0.164	1
Serbp1	0.81337	0.0533421	0.576	0.598	1
Cast	0.376001	0.0532875	0.115	0.121	1
Psmd13	0.712859	0.0531625	0.219	0.224	1
Mark3	0.685773	0.0530848	0.122	0.121	1
Lman1	0.401774	0.0529622	0.104	0.1	1
2610507B11Rik	0.807508	0.0529309	0.132	0.134	1
Oip5os1	0.412173	0.0528149	0.168	0.162	1
Dhx15	0.478968	0.052746	0.228	0.225	1
Stat6	0.77275	0.052723	0.115	0.114	1
Rela	0.682626	0.0527064	0.118	0.116	1
Fis1	0.372421	0.0526524	0.411	0.434	1
Ankhd1	0.952355	0.0525033	0.135	0.136	1
2410006H16Rik	0.890988	0.052393	0.313	0.32	1
Ndufb10	0.584506	0.052392	0.365	0.367	1
Actn1	0.943581	0.0523737	0.363	0.371	1
Ap3d1	0.576474	0.0523116	0.198	0.194	1
Smarcc1	0.52055	0.0523053	0.164	0.159	1
Il10rb	0.640271	0.0522717	0.137	0.134	1
Ino80e	0.886699	0.0521876	0.101	0.1	1
Sowahc	0.362745	0.0521462	0.117	0.111	1
Tmem234	0.916048	0.0520986	0.236	0.239	1
Tfg	0.224967	0.05198	0.123	0.132	1
Tnni2	0.960538	0.0518794	0.385	0.395	1
Snd1	0.39256	0.051839	0.124	0.119	1
Cct6a	0.718759	0.0517435	0.331	0.334	1
Ppp1cc	0.593332	0.0516888	0.182	0.187	1
Glrx3	0.231984	0.0516868	0.21	0.223	1
Sppl2a	0.371872	0.0516676	0.218	0.229	1
Uchl5	0.808585	0.0516264	0.151	0.155	1
Appl1	0.587877	0.0515003	0.103	0.1	1
Echs1	0.459331	0.0511965	0.102	0.107	1
Mindy3	0.618622	0.0509427	0.132	0.136	1
Sub1	0.0317634	0.0508977	0.769	0.778	1
Sec31a	0.464048	0.0508732	0.145	0.152	1
Zmat2	0.680971	0.0508071	0.284	0.284	1
Gnaq	0.981517	0.0504918	0.114	0.114	1
Cdk2ap1	0.887254	0.0502243	0.129	0.128	1
Mrps21	0.939127	0.0501903	0.372	0.377	1
Csnk1a1	0.775262	0.0501202	0.402	0.408	1
Ube2d3	0.581509	0.0501157	0.487	0.511	1
Hdlbp	0.724928	0.0500836	0.245	0.246	1
Tmem50a	0.541244	0.0500474	0.19	0.197	1
Pts	0.857429	0.0499543	0.132	0.134	1
Gtpbp4	0.988888	0.0499541	0.207	0.209	1
Keap1	0.832868	0.0499499	0.124	0.124	1
Rnf20	0.955787	0.0498543	0.115	0.115	1
Map2k3	0.06527	0.0498288	0.101	0.114	1
Eef1d	0.855634	0.0498246	0.412	0.425	1
Dnmt1	0.228155	0.049819	0.121	0.112	1
Rps6kb1	0.167659	0.0497907	0.103	0.094	1
Ppp1r12a	0.394536	0.0496407	0.215	0.21	1
1810037I17Rik	0.806973	0.0495148	0.476	0.484	1
Trim27	0.754996	0.0494225	0.117	0.115	1
Cox6a1	0.467889	0.0493046	0.591	0.603	1
Zfand5	0.619456	0.0492953	0.213	0.211	1
Pdia3	0.81955	0.0492842	0.564	0.579	1
Gpatch8	0.743874	0.0490876	0.117	0.12	1
Lipe	0.673594	0.0488288	0.104	0.102	1
Plin2	0.744721	0.0488038	0.286	0.294	1
Usp7	0.588194	0.0487729	0.182	0.188	1
Csf2rb	0.271579	0.0486292	0.2	0.194	1
Pdcd5	0.991393	0.0485376	0.311	0.315	1
Slbp	0.449692	0.0484648	0.153	0.148	1
0610012G03Rik	0.66095	0.0484514	0.196	0.194	1
Maz	0.181903	0.0484156	0.133	0.124	1
Stxbp2	0.686106	0.0483252	0.13	0.128	1
Rsbn1l	0.919593	0.0482989	0.172	0.175	1
Gak	0.416455	0.0482694	0.112	0.107	1
St13	0.716549	0.0481846	0.362	0.365	1
Ezh2	0.0913924	0.0481663	0.187	0.205	1
Snx17	0.304735	0.0480733	0.163	0.156	1
Copg2	0.859254	0.0478638	0.135	0.137	1
Ctnnb1	0.827701	0.0477841	0.179	0.183	1
Stag2	0.914708	0.0477407	0.189	0.192	1
Grina	0.983073	0.0476993	0.135	0.136	1
Zfp593	0.91678	0.047614	0.123	0.123	1
Dnajc21	0.727412	0.0476079	0.141	0.145	1
Prorsd1	0.747514	0.0475417	0.128	0.13	1
Txn1	0.00317013	0.0475235	0.905	0.946	1
Ddx42	0.424417	0.0474929	0.161	0.156	1
Sf3b5	0.683231	0.0473895	0.309	0.321	1
Fkbp8	0.392813	0.0473159	0.209	0.219	1
Larp7	0.699532	0.0471251	0.126	0.13	1
Emg1	0.237482	0.0466237	0.206	0.219	1
Mef2a	0.636607	0.0465197	0.173	0.179	1
Cops2	0.247673	0.046426	0.129	0.139	1
Ndufs6	0.394325	0.0463682	0.368	0.385	1
Mpp6	0.392767	0.0461796	0.243	0.254	1
Ap3s1	0.612795	0.0460936	0.168	0.173	1
Hnrnpr	0.919553	0.0459583	0.165	0.166	1
Gm42418	7.71622e-07	0.0459542	1	1	0.0141971
Nsd1	0.938456	0.0459198	0.203	0.205	1
Uimc1	0.73316	0.045915	0.158	0.156	1
Arih1	0.433799	0.0458995	0.164	0.158	1
Ssna1	0.274683	0.0458399	0.138	0.131	1
Arpc4	0.949972	0.0457639	0.438	0.447	1
Lsm8	0.442296	0.0456509	0.112	0.118	1
Ciao2a	0.823642	0.0454823	0.251	0.251	1
Pfn1	0.190255	0.0454779	0.909	0.917	1
Emc10	0.993812	0.0453403	0.107	0.108	1
Emd	0.868449	0.0453201	0.184	0.187	1
Resf1	0.939169	0.0451895	0.22	0.223	1
Ndufa10	0.119871	0.0451363	0.204	0.221	1
Uso1	0.527203	0.0451208	0.12	0.116	1
Snrpg	0.713737	0.0450855	0.62	0.635	1
Med8	0.368934	0.0449995	0.174	0.183	1
Mea1	0.547657	0.0449402	0.134	0.139	1
Noc2l	0.526741	0.0448842	0.121	0.117	1
Supt6	0.957316	0.0447892	0.179	0.179	1
Tsn	0.917413	0.0446361	0.229	0.231	1
Socs4	0.219515	0.0446112	0.101	0.093	1
Yeats4	0.849062	0.0445791	0.122	0.122	1
Mapre1	0.945629	0.0445149	0.315	0.319	1
Ddx50	0.579089	0.0445102	0.145	0.15	1
Usp19	0.517194	0.0443897	0.118	0.123	1
Foxn2	0.772622	0.0443769	0.106	0.105	1
Tcp1	0.63971	0.0443434	0.313	0.324	1
Srrm2	0.721287	0.0443328	0.388	0.391	1
Sar1b	0.0471837	0.0443298	0.159	0.177	1
Tor1aip2	0.589567	0.0440379	0.115	0.119	1
Zcchc9	0.736224	0.0439938	0.12	0.119	1
Psmd10	0.966294	0.043931	0.128	0.128	1
Lman2	0.593651	0.0438105	0.262	0.27	1
Pdlim2	0.604969	0.0438029	0.117	0.114	1
Phf14	0.674293	0.0437921	0.103	0.106	1
Acbd5	0.489877	0.0437915	0.135	0.13	1
Atg12	0.434382	0.0437857	0.118	0.113	1
Akap9	0.961327	0.0437574	0.116	0.117	1
Ccdc12	0.708292	0.0436566	0.448	0.461	1
Strbp	0.886529	0.0435687	0.166	0.168	1
Ncoa3	0.783148	0.04334	0.144	0.142	1
Me2	0.877702	0.0433333	0.147	0.146	1
Gtf2a2	0.338685	0.0430773	0.151	0.144	1
Etfb	0.567709	0.0429106	0.346	0.347	1
Tomm20	0.181518	0.0428463	0.406	0.43	1
Copb2	0.924969	0.0426933	0.198	0.2	1
Ogfr	0.708203	0.0426095	0.147	0.151	1
Ubn2	0.52523	0.042531	0.128	0.124	1
Asb2	0.73282	0.0424649	0.374	0.377	1
Tmbim4	0.53175	0.0424581	0.2	0.208	1
Msi2	0.740671	0.0423928	0.113	0.111	1
Rc3h2	0.538568	0.0423895	0.117	0.122	1
Mkln1	0.72004	0.0423136	0.128	0.126	1
Lrrc25	0.646992	0.0420464	0.16	0.157	1
Idh3g	0.431191	0.0419829	0.161	0.168	1
Cep250	0.46993	0.0419539	0.139	0.134	1
U2af2	0.278892	0.0419043	0.19	0.201	1
Ash1l	0.610346	0.0415715	0.118	0.115	1
Wbp11	0.986725	0.0414492	0.207	0.21	1
Rlim	0.705257	0.0414181	0.118	0.116	1
Fam50a	0.820505	0.0413857	0.143	0.145	1
Txn2	0.647475	0.0413556	0.217	0.224	1
Dnajb14	0.190484	0.0413385	0.147	0.137	1
Ubn1	0.29223	0.0412619	0.112	0.106	1
Ap2b1	0.482878	0.0411546	0.289	0.299	1
Rbmxl1	0.732397	0.0410976	0.124	0.127	1
Dpm2	0.389961	0.0410409	0.107	0.102	1
Yy1	0.759133	0.0410349	0.205	0.204	1
Snhg3	0.23019	0.0410338	0.099	0.107	1
Dock5	0.304693	0.0409836	0.179	0.172	1
Smc6	0.0841183	0.0409819	0.191	0.208	1
Iws1	0.862867	0.0409763	0.114	0.113	1
Dctn1	0.289049	0.0409242	0.119	0.112	1
Nfya	0.742524	0.0408539	0.104	0.107	1
Ccdc59	0.180832	0.0407939	0.151	0.162	1
Tmed10	0.936218	0.0407732	0.355	0.364	1
Ganab	0.936135	0.0406983	0.116	0.116	1
Rgs19	0.628769	0.0406694	0.166	0.172	1
2310011J03Rik	0.923019	0.0406306	0.116	0.116	1
Aagab	0.495877	0.0406281	0.106	0.111	1
Cnih4	0.772496	0.0405599	0.262	0.269	1
Eif4g2	0.910337	0.0405451	0.45	0.46	1
Surf1	0.693391	0.0404557	0.1	0.098	1
Ublcp1	0.677263	0.0403409	0.1	0.098	1
Mrpl28	0.0718997	0.0403308	0.128	0.116	1
Psma6	0.950394	0.0403193	0.36	0.367	1
Fbxl5	0.77069	0.0402715	0.101	0.099	1
Vcp	0.787796	0.0402471	0.417	0.43	1
Sart1	0.794945	0.040154	0.105	0.107	1
Otub1	0.417152	0.0401316	0.18	0.189	1
Sp110	0.735509	0.0400443	0.252	0.253	1
Tsc22d3	0.654753	0.0399767	0.143	0.141	1
Hmgb1	0.570817	0.0398948	0.52	0.542	1
Hint1	0.775313	0.0398803	0.625	0.649	1
Klrk1	0.938933	0.0398454	0.14	0.142	1
Tmem189	0.221099	0.0397913	0.102	0.094	1
Eif3l	0.450678	0.0397375	0.206	0.213	1
Zc3h7a	0.067652	0.0396928	0.154	0.141	1
Tet2	0.641156	0.0396726	0.1	0.103	1
Eif3j1	0.958507	0.0395608	0.227	0.229	1
Micos10	0.903166	0.039433	0.546	0.563	1
Snrpc	0.951324	0.0393587	0.251	0.255	1
Ythdf2	0.644594	0.039342	0.154	0.159	1
Sel1l	0.737253	0.0392456	0.103	0.102	1
Vapb	0.407983	0.0392238	0.141	0.148	1
Tlk1	0.370525	0.0392073	0.102	0.108	1
Cand1	0.655243	0.0392035	0.125	0.129	1
Pura	0.360905	0.0391425	0.166	0.174	1
Cdv3	0.915853	0.0389908	0.227	0.231	1
Lsm5	0.249017	0.0389606	0.236	0.25	1
Ndufab1	0.318271	0.0388852	0.394	0.415	1
Pigt	0.851548	0.0388298	0.1	0.101	1
Nop53	0.844012	0.0387662	0.26	0.266	1
Yif1b	0.372854	0.0387513	0.105	0.112	1
Ccdc28b	0.61471	0.0386481	0.111	0.115	1
Eftud2	0.0339164	0.0386226	0.1	0.087	1
Sh3bgrl	0.295085	0.0385526	0.377	0.394	1
Tspyl1	0.203579	0.0385491	0.108	0.1	1
Ppp2r5a	0.931321	0.0385351	0.178	0.18	1
Gyg	0.256593	0.03852	0.161	0.172	1
Zfr	0.363163	0.038505	0.146	0.139	1
Ap1s3	0.7914	0.0385019	0.141	0.139	1
Bri3	0.513482	0.0384946	0.345	0.358	1
Rpf1	0.351541	0.0384517	0.105	0.099	1
Slc33a1	0.724805	0.0384187	0.118	0.121	1
Ube3a	0.524998	0.0384185	0.213	0.22	1
Ube2l3	0.460917	0.0383984	0.44	0.457	1
Wbp4	0.95767	0.0383931	0.18	0.181	1
Sptssa	0.844214	0.0383327	0.156	0.159	1
Kdm1a	0.0512962	0.0382996	0.143	0.159	1
Cpsf2	0.609591	0.038271	0.119	0.116	1
Kynu	0.613441	0.0382253	0.149	0.154	1
Smim11	0.22611	0.0381015	0.173	0.185	1
Arf3	0.972127	0.038056	0.231	0.234	1
Naa15	0.364372	0.0378597	0.158	0.166	1
Aprt	0.374924	0.0377975	0.203	0.212	1
Tmem147	0.747746	0.0376686	0.125	0.129	1
Mrps36	0.894056	0.0376294	0.242	0.247	1
Cnot6	0.891286	0.0374665	0.143	0.142	1
Srp72	0.451243	0.0374219	0.223	0.233	1
Ostf1	0.584099	0.0372311	0.446	0.46	1
Ehmt2	0.622343	0.03722	0.139	0.135	1
Cetn2	0.365685	0.0370047	0.182	0.191	1
Snrpa1	0.346841	0.0369697	0.207	0.218	1
Vps28	0.643066	0.0369617	0.23	0.237	1
Wdr45b	0.470063	0.036837	0.1	0.096	1
Cdc42se2	0.481625	0.0368118	0.186	0.181	1
Ube2s	0.73979	0.0368081	0.35	0.361	1
Rab21	0.498932	0.0367576	0.224	0.219	1
Hook3	0.594177	0.0367456	0.106	0.103	1
Zcrb1	0.985043	0.0367242	0.259	0.261	1
Scaf11	0.563582	0.0367222	0.185	0.183	1
Tor1b	0.954616	0.0366719	0.101	0.101	1
Rc3h1	0.716111	0.036652	0.105	0.104	1
Sft2d1	0.102902	0.0365418	0.122	0.135	1
Psmc1	0.939508	0.0364207	0.223	0.227	1
Nectin1	0.458068	0.0364093	0.111	0.106	1
Tor1aip1	0.754658	0.036373	0.242	0.248	1
Tmx3	0.881112	0.0363528	0.119	0.118	1
Hnrnph2	0.219138	0.036206	0.246	0.261	1
Rab35	0.972588	0.0360047	0.104	0.104	1
Mfsd1	0.277618	0.0359956	0.125	0.118	1
Smap1	0.089848	0.0358665	0.172	0.188	1
Ubxn4	0.97549	0.0357503	0.222	0.224	1
Ap1b1	0.648055	0.0357457	0.199	0.206	1
Rab6a	0.293108	0.0357242	0.135	0.128	1
Etf1	0.382213	0.0356976	0.209	0.219	1
Med10	0.36855	0.0355879	0.153	0.161	1
Kmt2c	0.580668	0.0355662	0.127	0.124	1
Hist1h3c	0.399162	0.0355594	0.106	0.101	1
Hnrnpa1	0.481622	0.0355089	0.435	0.453	1
Fam98b	0.442683	0.0355008	0.131	0.137	1
Myl12a	0.434233	0.0355	0.418	0.436	1
Mrpl53	0.754414	0.0354775	0.116	0.114	1
Odc1	0.813836	0.0354568	0.164	0.166	1
Commd8	0.156293	0.0353965	0.194	0.21	1
Rsrc2	0.433848	0.0353241	0.236	0.23	1
Hivep1	0.619047	0.0353143	0.143	0.147	1
Lypla1	0.235851	0.0352913	0.095	0.103	1
Ccar1	0.795561	0.0350871	0.159	0.158	1
Hadha	0.742276	0.0349706	0.173	0.177	1
Gtf2f2	0.583589	0.0349628	0.109	0.114	1
Cisd1	0.36405	0.0348357	0.215	0.227	1
Pole4	0.700787	0.034815	0.196	0.202	1
Med1	0.719726	0.0348088	0.122	0.125	1
Slfn5	0.509889	0.034711	0.252	0.249	1
Mgat2	0.212531	0.034498	0.131	0.141	1
Pcbp2	0.779281	0.0344452	0.529	0.543	1
Puf60	0.0657747	0.0344399	0.143	0.13	1
Cox8a	0.124302	0.0344353	0.832	0.856	1
Vps13a	0.497823	0.0344026	0.138	0.134	1
Pabpc1	0.66407	0.0343156	0.704	0.722	1
Taok1	0.0798815	0.0342579	0.138	0.126	1
Srpr	0.699092	0.034245	0.157	0.161	1
Ap1m1	0.653546	0.0342051	0.096	0.1	1
Kdelr1	0.990528	0.0341245	0.14	0.141	1
Sbds	0.168473	0.0341029	0.139	0.15	1
Ppp1r35	0.481144	0.0340623	0.106	0.111	1
Mrps34	0.168443	0.0340239	0.191	0.205	1
Mrpl57	0.906929	0.0340219	0.268	0.272	1
Xcr1	0.175563	0.033928	0.377	0.41	1
Syngr2	0.153523	0.0339277	0.376	0.403	1
Coa3	0.230225	0.0339249	0.217	0.229	1
Emc7	0.761511	0.0338871	0.162	0.166	1
Mctp1	0.0120303	0.0338495	0.112	0.096	1
Dnm2	0.76873	0.0337781	0.154	0.152	1
Casc3	0.378239	0.0336495	0.101	0.096	1
Dnaja2	0.669154	0.0336157	0.245	0.252	1
Fkbp5	0.668698	0.0335991	0.099	0.102	1
Brd1	0.830763	0.0335679	0.123	0.125	1
Cln3	0.218499	0.0335402	0.108	0.1	1
Mybbp1a	0.945426	0.0334742	0.155	0.156	1
Arid1b	0.767769	0.0334642	0.115	0.117	1
Atp1b3	0.0435993	0.0334581	0.417	0.455	1
Srek1	0.685796	0.033456	0.105	0.108	1
Ruvbl1	0.385559	0.0334318	0.145	0.152	1
Mrpl3	0.622322	0.0334096	0.108	0.112	1
Rnps1	0.38584	0.0333153	0.169	0.177	1
Ppp3ca	0.800988	0.0332751	0.124	0.127	1
Pigf	0.0393299	0.0332452	0.101	0.088	1
Phc2	0.964702	0.0332046	0.115	0.116	1
Rnasek	0.957601	0.0331381	0.386	0.395	1
Rap2c	0.088575	0.033102	0.104	0.117	1
Coa5	0.501876	0.0329343	0.28	0.292	1
Alkbh5	0.573279	0.0328692	0.109	0.105	1
Vsir	0.334247	0.0328199	0.206	0.218	1
Glmp	0.725326	0.0327728	0.126	0.124	1
Tmem59	0.092335	0.032699	0.264	0.284	1
Ptpn2	0.265143	0.0326427	0.13	0.139	1
Rit1	0.405232	0.0325197	0.104	0.099	1
Bcl7b	0.91316	0.0324804	0.123	0.123	1
Limd1	0.516753	0.0324785	0.199	0.196	1
Tuba1c	0.0542844	0.0324725	0.187	0.205	1
Dnajc9	0.682043	0.0324374	0.1	0.097	1
Adam17	0.798374	0.0323773	0.133	0.135	1
Cdk5rap3	0.846267	0.0321747	0.117	0.119	1
Hmg20b	0.38555	0.0320174	0.15	0.144	1
Atp6v0a2	0.932068	0.0319423	0.214	0.217	1
Trpc4ap	0.780791	0.0319323	0.201	0.205	1
Ccz1	0.618823	0.0319181	0.189	0.194	1
Tiparp	0.670754	0.0318678	0.097	0.1	1
Mospd2	0.880068	0.0318456	0.157	0.158	1
Fermt3	0.784768	0.0318323	0.305	0.312	1
Erap1	0.655393	0.031826	0.121	0.118	1
2810004N23Rik	0.200788	0.0318047	0.123	0.133	1
Brox	0.510474	0.0317416	0.105	0.11	1
Mlx	0.272151	0.0316909	0.094	0.101	1
Acer3	0.884716	0.0316604	0.144	0.144	1
Glrx5	0.137232	0.0316318	0.147	0.159	1
Nhp2	0.169357	0.0316162	0.232	0.247	1
Srsf3	0.991382	0.0315629	0.512	0.525	1
Mtx2	0.285057	0.0315454	0.11	0.118	1
Mrpl41	0.643706	0.0315364	0.156	0.154	1
P4hb	0.445701	0.0315307	0.248	0.244	1
Rars	0.0201438	0.0314824	0.161	0.181	1
Chchd1	0.658665	0.0314636	0.266	0.276	1
Tomm22	0.391514	0.0314295	0.329	0.346	1
Rp9	0.150341	0.0313468	0.221	0.21	1
Dcaf8	0.426344	0.0313423	0.109	0.115	1
Edem2	0.221494	0.0313089	0.105	0.114	1
Tnrc6a	0.419029	0.0312511	0.18	0.174	1
Cd36	0.821235	0.031218	0.167	0.166	1
Abcf1	0.338798	0.0312118	0.236	0.247	1
Acp1	0.608656	0.0311322	0.151	0.156	1
Mtdh	0.186947	0.0310666	0.237	0.25	1
Pid1	0.107917	0.0310655	0.175	0.163	1
Bcap31	0.686264	0.0310222	0.189	0.194	1
Gm36723	0.979989	0.0309444	0.105	0.105	1
Dctn5	0.534228	0.0309295	0.111	0.107	1
BC004004	0.302418	0.0308754	0.11	0.117	1
Tob2	0.93572	0.0308622	0.101	0.102	1
Gm26917	0.637097	0.030839	0.152	0.149	1
Mrpl24	0.574928	0.0308061	0.242	0.25	1
Ube2w	0.776642	0.0308005	0.105	0.107	1
Pcmtd1	0.832191	0.0307879	0.098	0.1	1
Nudt5	0.722331	0.0307192	0.11	0.113	1
Snapc1	0.878649	0.030625	0.108	0.109	1
Pam16	0.493653	0.0304193	0.146	0.153	1
Pgp	0.439422	0.0304159	0.125	0.132	1
Appbp2	0.830001	0.0303801	0.111	0.11	1
Maea	0.601128	0.0303489	0.101	0.105	1
Camk1d	0.754857	0.0303462	0.214	0.214	1
Arl3	0.79594	0.030329	0.156	0.159	1
Gga1	0.648022	0.0303126	0.098	0.101	1
Ccdc69	0.9208	0.0302562	0.115	0.115	1
Mrps12	0.774397	0.0302263	0.178	0.177	1
Bfar	0.24172	0.0302243	0.103	0.112	1
Sirt7	0.64313	0.030136	0.137	0.141	1
Bms1	0.912707	0.0301151	0.101	0.1	1
Wtap	0.398069	0.030075	0.146	0.153	1
Dnajb11	0.535083	0.030009	0.211	0.218	1
Esd	0.48039	0.0297636	0.375	0.388	1
Adgre5	0.701991	0.0297594	0.256	0.261	1
Srp19	0.325077	0.0296989	0.264	0.277	1
Prdm2	0.884818	0.0296975	0.122	0.123	1
Polr2k	0.915058	0.0296616	0.279	0.283	1
Hmgn2	0.968519	0.0295964	0.209	0.212	1
Hax1	0.0914131	0.0295461	0.095	0.106	1
Huwe1	0.362295	0.0294858	0.194	0.204	1
Chic2	0.758544	0.0294757	0.161	0.16	1
Abraxas2	0.349361	0.0293861	0.123	0.13	1
Kras	0.572492	0.0292724	0.163	0.169	1
Tmed9	0.346909	0.0292339	0.237	0.247	1
Rpl7l1	0.212417	0.0291095	0.17	0.182	1
Paip2	0.0650573	0.0287396	0.204	0.223	1
Mrto4	0.663013	0.0286456	0.102	0.105	1
Mpc1	0.528126	0.0286262	0.335	0.347	1
Mt1	0.30593	0.0286012	0.201	0.194	1
Eif3e	0.247755	0.0285372	0.435	0.46	1
Mrps15	0.970027	0.0285047	0.273	0.278	1
Cox14	0.574565	0.0284547	0.334	0.345	1
Mrpl34	0.715269	0.028454	0.214	0.218	1
Rcn2	0.263936	0.0284231	0.113	0.121	1
Larp4	0.983398	0.0283855	0.157	0.158	1
Hnrnpk	0.528535	0.0283557	0.489	0.509	1
Vps53	0.603508	0.0282731	0.1	0.104	1
Snx2	0.0714036	0.028269	0.201	0.22	1
Mapk1ip1l	0.621904	0.0280991	0.153	0.158	1
Trpv2	0.781193	0.0280915	0.126	0.129	1
Atp2b1	0.390472	0.0279812	0.132	0.139	1
Trappc6a	0.324197	0.0279133	0.134	0.141	1
Use1	0.26951	0.0279005	0.25	0.262	1
Mrpl51	0.41861	0.0278843	0.296	0.31	1
Gng2	0.466212	0.0278496	0.463	0.489	1
Pum3	0.316308	0.0277995	0.16	0.169	1
Polb	0.722979	0.0277441	0.111	0.114	1
Rpe	0.912361	0.0277161	0.106	0.108	1
Smim15	0.221901	0.0276859	0.129	0.139	1
Hsd3b7	0.355309	0.0276401	0.095	0.101	1
Slc3a2	0.948473	0.0275856	0.131	0.132	1
Cpne3	0.584864	0.0275428	0.32	0.317	1
Srsf11	0.629103	0.027511	0.256	0.255	1
Raf1	0.82591	0.0274096	0.109	0.108	1
Uba5	0.0521615	0.027409	0.091	0.104	1
Nifk	0.523799	0.0272961	0.128	0.134	1
Atp5g3	0.705276	0.0272882	0.503	0.515	1
Zmat5	0.954861	0.0272406	0.1	0.101	1
Copg1	0.7697	0.0272275	0.102	0.104	1
Zfand6	0.0254982	0.0272179	0.176	0.196	1
Phax	0.162674	0.0272032	0.124	0.135	1
Timm13	0.0458993	0.0271756	0.35	0.379	1
Dnajb6	0.518506	0.0271435	0.287	0.297	1
Adipor2	0.887417	0.0270612	0.16	0.161	1
Scp2	0.372968	0.0270542	0.393	0.409	1
Capza1	0.0202854	0.0270442	0.324	0.355	1
Eloa	0.648075	0.0269589	0.161	0.166	1
Kif5b	0.625692	0.0269073	0.312	0.322	1
Fkbp2	0.595905	0.026874	0.231	0.239	1
Rab32	0.320564	0.0268607	0.231	0.243	1
Ptpn11	0.351087	0.0268425	0.12	0.128	1
Got1	0.896773	0.0268326	0.103	0.102	1
Gatad1	0.404321	0.0268313	0.141	0.147	1
Pbdc1	0.788614	0.0267516	0.109	0.111	1
Far1	0.0824514	0.0266976	0.193	0.209	1
Copa	0.981941	0.0266874	0.212	0.213	1
Rsu1	0.0434464	0.0266744	0.127	0.143	1
Gpr132	0.5152	0.0266268	0.128	0.134	1
Esf1	0.288536	0.0265962	0.109	0.116	1
Ubfd1	0.717882	0.0265472	0.167	0.172	1
Hcst	0.973195	0.0264417	0.101	0.101	1
Npm1	0.4924	0.026325	0.731	0.746	1
Actr1a	0.819857	0.0262518	0.128	0.127	1
Pbrm1	0.492353	0.0261803	0.2	0.196	1
Polr2m	0.48541	0.0261353	0.162	0.169	1
Derl1	0.686253	0.0261263	0.174	0.172	1
Csrp1	0.47643	0.0259528	0.271	0.28	1
Polr1a	0.434259	0.0259407	0.108	0.115	1
Gpbp1	0.153185	0.0257872	0.169	0.182	1
Ddx18	0.121082	0.0257652	0.177	0.192	1
Gspt1	0.807414	0.0257401	0.208	0.211	1
Wdr43	0.167483	0.0256633	0.165	0.177	1
Rrp1	0.134055	0.0256505	0.172	0.187	1
Prrc2a	0.939714	0.025464	0.197	0.198	1
Gmfb	0.0763171	0.0254414	0.142	0.156	1
Cdc34	0.481954	0.0254085	0.186	0.193	1
Vars	0.236509	0.0253429	0.193	0.205	1
Sec11a	0.73141	0.0253075	0.197	0.202	1
Slu7	0.447896	0.025248	0.125	0.12	1
AI506816	0.554093	0.0252357	0.096	0.1	1
Rbm7	0.804839	0.025103	0.141	0.143	1
Cdc40	0.185689	0.0250352	0.141	0.152	1
Fam192a	0.550443	0.0250114	0.118	0.123	1
Ilkap	0.668649	0.0250002	0.114	0.117	1
Brd7	0.926236	0.0246793	0.209	0.21	1
Ndufc2	0.537543	0.0246793	0.452	0.472	1
Treml4	0.527236	0.0246321	0.14	0.146	1
Csnk1d	0.0432983	0.0245625	0.187	0.206	1
Vac14	0.384159	0.0245111	0.101	0.108	1
C1qbp	0.36331	0.0241759	0.294	0.308	1
Marcksl1	0.491418	0.0241147	0.138	0.134	1
Lin7c	0.585786	0.0240162	0.099	0.102	1
Hps5	0.601995	0.0239799	0.108	0.112	1
Rnpepl1	0.496555	0.0239725	0.11	0.115	1
Lamtor2	0.188419	0.0239405	0.358	0.379	1
Rbck1	0.340814	0.0238735	0.144	0.152	1
Thoc2	0.619022	0.023799	0.164	0.169	1
Mcur1	0.776762	0.0237847	0.119	0.122	1
Os9	0.749253	0.0237324	0.136	0.134	1
Serinc3	0.304426	0.0236231	0.365	0.384	1
P2ry6	0.588111	0.0235045	0.101	0.105	1
Idh3b	0.480589	0.0234693	0.184	0.191	1
Hk3	0.394156	0.0234433	0.232	0.242	1
Dhrs1	0.0969084	0.0234011	0.122	0.135	1
Ppp6r3	0.564481	0.0233917	0.101	0.105	1
Bcat2	0.00649699	0.0233127	0.127	0.147	1
Emc3	0.527371	0.0231779	0.113	0.109	1
Ccdc50	0.142204	0.0229397	0.19	0.203	1
Cnot1	0.660193	0.022807	0.177	0.181	1
Lamtor5	0.219517	0.022758	0.279	0.292	1
Ddb1	0.697538	0.0225696	0.151	0.148	1
Psmb7	0.313386	0.0225455	0.293	0.306	1
Nus1	0.0293272	0.0225272	0.109	0.124	1
Frg1	0.107415	0.0224217	0.303	0.322	1
Ostc	0.252549	0.0222866	0.244	0.259	1
Wsb1	0.277852	0.0222693	0.118	0.126	1
Tug1	0.130329	0.0221256	0.092	0.102	1
P2rx4	0.910179	0.0220839	0.105	0.106	1
Nubp2	0.200895	0.0219001	0.127	0.136	1
Rbms1	0.115691	0.0218521	0.204	0.22	1
Krtcap2	0.553425	0.0218501	0.286	0.296	1
Tacc1	0.886005	0.0217546	0.179	0.181	1
Sipa1l3	0.790986	0.0217273	0.1	0.099	1
Med29	0.250549	0.021727	0.1	0.108	1
Rbm8a	0.425244	0.0217217	0.358	0.374	1
Stx4a	0.417687	0.0216843	0.145	0.152	1
Tnip1	0.469544	0.0216646	0.145	0.151	1
Sdhaf1	0.725143	0.0216322	0.102	0.105	1
Spint2	0.364961	0.0215184	0.229	0.241	1
Supt4a	0.0930415	0.021509	0.318	0.341	1
Arf5	0.876578	0.0214551	0.498	0.513	1
Mrpl32	0.368028	0.0214463	0.178	0.185	1
Fam98c	0.901661	0.0214409	0.111	0.112	1
Elof1	0.203105	0.0214147	0.156	0.168	1
Armc8	0.441273	0.0213238	0.161	0.169	1
Larp1	0.392934	0.021251	0.216	0.226	1
Lsm7	0.286033	0.0212344	0.198	0.209	1
Zmynd11	0.810258	0.0212268	0.127	0.13	1
Prpf38a	0.377535	0.0212129	0.125	0.132	1
Hnrnph3	0.769142	0.0210937	0.097	0.1	1
Ppp6r1	0.680011	0.0210913	0.162	0.159	1
Khsrp	0.446895	0.0210827	0.161	0.168	1
Mrpl12	0.937039	0.0210804	0.217	0.22	1
Frmd4b	0.873005	0.0210625	0.11	0.111	1
[truncated: 1,576 more rows]

## Sheet: deg.wtvsko.dc1mig
gene	p_val	avg_log2FC	pct.1	pct.2	p_val_adj
Ifitm1	6.91784e-19	1.30953	0.207	0.069	1.27281e-14
Ccnd1	4.45878e-20	1.18894	0.243	0.089	8.2037e-16
Igkc	1.44979e-28	1.09575	0.393	0.179	2.66747e-24
Ubd	1.67654e-20	1.05015	0.24	0.085	3.08466e-16
Plac8	2.1385e-27	0.991213	0.446	0.227	3.93464e-23
S100a6	1.2607e-14	0.957941	0.359	0.215	2.31957e-10
Lyz2	8.34239e-23	0.93911	0.303	0.123	1.53492e-18
Vcam1	3.13546e-16	0.869706	0.21	0.082	5.76893e-12
Saa3	4.45983e-18	0.869454	0.183	0.055	8.20565e-14
Ighm	2.06884e-16	0.827659	0.372	0.211	3.80647e-12
Gpx1	6.85316e-22	0.826188	0.465	0.271	1.26091e-17
Tpm3-rs7	1.59637e-20	0.727766	0.219	0.07	2.93715e-16
Hmox1	1.18955e-12	0.695715	0.255	0.131	2.18866e-08
Fxyd5	2.5257e-14	0.691419	0.29	0.151	4.64703e-10
Ifitm3	2.29601e-17	0.661333	0.453	0.264	4.22443e-13
Fgl2	2.60164e-10	0.641122	0.227	0.121	4.78676e-06
Bhlhe40	6.15623e-11	0.60718	0.128	0.045	1.13268e-06
C1qc	6.85252e-13	0.605788	0.205	0.089	1.2608e-08
Hsp90b1	8.12747e-09	0.605151	0.342	0.237	0.000149537
C1qa	2.77065e-11	0.580745	0.239	0.122	5.09772e-07
Mndal	8.17053e-10	0.563177	0.176	0.081	1.5033e-05
Pla2g7	1.02563e-11	0.562855	0.113	0.032	1.88706e-07
Lst1	2.60434e-07	0.550867	0.293	0.196	0.00479172
Stmn1	9.64465e-11	0.545103	0.131	0.047	1.77452e-06
Ctsd	4.65643e-09	0.536858	0.199	0.104	8.56737e-05
Top2a	1.15472e-07	0.527992	0.132	0.061	0.00212456
Laptm5	2.05705e-09	0.527012	0.391	0.272	3.78477e-05
Psap	6.67032e-14	0.520623	0.745	0.61	1.22727e-09
Jak2	3.10752e-08	0.510383	0.367	0.256	0.000571753
Ass1	6.36554e-08	0.509863	0.333	0.23	0.0011712
C1qb	7.05928e-09	0.508493	0.218	0.119	0.000129884
H2-DMa	9.49916e-07	0.506665	0.21	0.131	0.0174775
Anxa3	6.41358e-08	0.497099	0.163	0.083	0.00118003
Pld4	1.75476e-07	0.495996	0.135	0.064	0.00322859
Sirpa	1.38735e-09	0.491391	0.179	0.085	2.55259e-05
Blvrb	3.66153e-08	0.480277	0.135	0.06	0.000673685
AA467197	6.28275e-07	0.477489	0.125	0.059	0.0115596
Cotl1	1.145e-06	0.471378	0.237	0.151	0.0210668
Tyrobp	5.69899e-13	0.469509	0.602	0.455	1.04856e-08
Tgm2	1.41048e-07	0.459094	0.125	0.056	0.00259514
Gbp2b	9.52087e-08	0.455443	0.104	0.042	0.00175175
Sat1	7.12348e-07	0.455184	0.351	0.257	0.0131065
Atp1b3	5.14121e-07	0.455	0.198	0.117	0.0094593
Mif	7.69054e-06	0.454704	0.244	0.167	0.141498
Grn	1.52844e-06	0.45265	0.256	0.17	0.0281218
Spib	3.30342e-08	0.444897	0.159	0.077	0.000607797
Gdi2	1.85107e-05	0.439654	0.309	0.233	0.340578
Lyn	6.36346e-06	0.436444	0.217	0.14	0.117081
Cfp	2.18782e-07	0.432635	0.111	0.048	0.00402536
Fcgr4	1.90528e-06	0.4306	0.115	0.055	0.0350553
Fth1	1.27921e-14	0.430384	0.971	0.944	2.35362e-10
Ms4a6c	8.50798e-07	0.425199	0.143	0.074	0.0156538
Runx3	4.76413e-06	0.423946	0.14	0.076	0.0876552
Tkt	1.46267e-06	0.423475	0.191	0.114	0.0269116
Cd274	1.85796e-05	0.421105	0.317	0.237	0.341847
S100a8	5.37762e-06	0.418629	0.109	0.053	0.0989427
Nap1l1	1.78311e-09	0.417754	0.535	0.409	3.28075e-05
Sf3b1	6.54809e-05	0.416079	0.212	0.146	1
Cybb	6.97501e-08	0.415006	0.12	0.051	0.00128333
Ly6a	1.39723e-08	0.413805	0.24	0.136	0.000257076
Plekho1	1.20485e-07	0.406219	0.14	0.067	0.0022168
S100a9	3.76437e-07	0.404982	0.127	0.059	0.00692607
Ctsc	2.24208e-08	0.403294	0.232	0.131	0.00041252
Cycs	3.22886e-06	0.401003	0.337	0.247	0.0594079
Ptprc	9.47163e-07	0.395699	0.344	0.245	0.0174269
Pmvk	0.00027438	0.393563	0.207	0.148	1
Atox1	1.12315e-13	0.393167	0.861	0.806	2.06648e-09
Vamp8	1.10409e-07	0.392543	0.574	0.472	0.00203142
H2-DMb1	5.80964e-06	0.388693	0.123	0.063	0.106892
Ranbp2	5.47719e-08	0.388214	0.183	0.096	0.00100775
Hnrnpc	4.80194e-05	0.383897	0.381	0.304	0.883509
Plbd1	0.000875996	0.383201	0.191	0.137	1
Hsph1	9.12553e-06	0.380794	0.112	0.057	0.167901
Coro1a	5.06133e-07	0.379552	0.344	0.242	0.00931234
Ucp2	1.20002e-07	0.377954	0.491	0.375	0.00220792
Anp32b	6.14704e-05	0.377795	0.369	0.288	1
Ndrg1	0.00483077	0.377673	0.265	0.218	1
Anp32a	2.64019e-05	0.376579	0.198	0.127	0.485768
Cfb	0.00278113	0.37342	0.14	0.098	1
Ubl3	2.28221e-05	0.372582	0.135	0.076	0.419904
Lims1	0.000113358	0.371303	0.135	0.081	1
Irak1	6.64516e-05	0.368623	0.101	0.053	1
Ifi27l2a	6.57371e-05	0.36664	0.398	0.309	1
Tbc1d9	8.10206e-05	0.364181	0.176	0.114	1
Ctsb	0.000276232	0.36044	0.516	0.45	1
Limd2	9.01182e-06	0.360009	0.285	0.202	0.165808
Gosr2	0.00187226	0.358751	0.232	0.181	1
Eif4g1	0.000250211	0.357527	0.111	0.065	1
Avpi1	0.000483612	0.356374	0.211	0.153	1
Plin2	0.000287543	0.355917	0.13	0.08	1
Pip4k2a	8.97858e-06	0.353632	0.244	0.164	0.165197
Mtpn	0.000310058	0.352622	0.241	0.18	1
Nudt3	1.06506e-05	0.352484	0.118	0.061	0.195961
Prdx5	1.247e-05	0.34862	0.273	0.189	0.229435
Ly6e	1.09137e-06	0.348365	0.462	0.354	0.0200801
Glrx	2.72344e-06	0.345272	0.13	0.065	0.0501086
Hspe1	1.13558e-05	0.344718	0.532	0.466	0.208935
Arl4c	0.000132529	0.344462	0.19	0.127	1
Ifi203	3.46869e-06	0.340245	0.104	0.048	0.0638203
H2-Ab1	3.32092e-12	0.338724	0.75	0.608	6.11015e-08
Gbp7	1.7143e-05	0.338575	0.112	0.057	0.315414
Calm3	3.29407e-05	0.337585	0.383	0.298	0.606076
Ptma	1.64415e-08	0.336076	0.82	0.768	0.000302507
Zyx	1.05169e-05	0.335506	0.302	0.216	0.193501
Plekho2	0.00144643	0.33322	0.105	0.065	1
Kcnk6	3.01549e-05	0.333217	0.1	0.05	0.55482
Lnpep	5.10158e-05	0.331589	0.143	0.085	0.938639
Hsp90aa1	6.24191e-06	0.330376	0.552	0.471	0.114845
Serp1	0.00249794	0.329919	0.224	0.174	1
Rsrp1	0.000329135	0.329703	0.222	0.161	1
Slc40a1	7.474e-05	0.325276	0.105	0.056	1
Bri3	0.000111604	0.325119	0.391	0.317	1
Picalm	5.99471e-05	0.323282	0.13	0.075	1
Baz1a	0.0242707	0.32219	0.166	0.133	1
mt-Co1	0.000727262	0.322043	0.913	0.893	1
Tmem131	0.000317583	0.321755	0.209	0.147	1
Plxnd1	6.24755e-05	0.320232	0.151	0.091	1
Crip1	0.000116747	0.31891	0.763	0.73	1
Cd38	0.013693	0.318306	0.134	0.1	1
Pnn	0.0015178	0.315691	0.1	0.061	1
Ddx17	0.00158508	0.314896	0.19	0.139	1
Snx20	2.3595e-05	0.313961	0.23	0.153	0.434125
H2-Oa	0.00315156	0.310639	0.113	0.075	1
Iigp1	0.000351546	0.310459	0.258	0.189	1
Gm2a	0.00773558	0.310267	0.281	0.236	1
Ddhd1	0.000123675	0.310237	0.118	0.069	1
Gmfg	0.00200143	0.309615	0.175	0.127	1
Cd53	0.00591942	0.308695	0.112	0.077	1
Gns	2.81013e-05	0.308579	0.138	0.079	0.517036
Cd2ap	0.022298	0.308123	0.193	0.159	1
Eva1b	0.00216441	0.307318	0.178	0.131	1
Ppp3r1	0.00123463	0.305314	0.139	0.094	1
Lcp1	4.00417e-06	0.30499	0.645	0.565	0.0736727
Oasl1	2.64592e-05	0.303853	0.129	0.072	0.486824
Srsf7	0.000775761	0.300469	0.152	0.102	1
Sinhcaf	0.00315091	0.300012	0.261	0.208	1
Gbp8	1.7878e-05	0.298952	0.159	0.095	0.328938
Hmgb2	0.000158214	0.298161	0.48	0.409	1
Gsr	0.00066886	0.297534	0.157	0.107	1
Gbp2	1.24237e-05	0.297043	0.432	0.339	0.228583
Apbb1ip	0.000938238	0.293803	0.175	0.122	1
Gngt2	0.000819122	0.293326	0.256	0.194	1
Ctsz	8.50598e-06	0.288694	0.599	0.498	0.156501
Msrb1	0.000824289	0.288233	0.162	0.111	1
Hcls1	0.000487621	0.286773	0.196	0.136	1
Nhp2	0.0132518	0.286566	0.114	0.081	1
Prkcd	0.00314864	0.28528	0.14	0.097	1
Celf2	0.00658694	0.283764	0.151	0.11	1
Man2a1	0.0050431	0.283603	0.111	0.075	1
Ccnd2	0.000353997	0.28213	0.451	0.379	1
mt-Nd4	0.00147783	0.282062	0.682	0.617	1
Ccl24	0.000349442	0.281112	0.103	0.059	1
Rab43	0.00515249	0.27905	0.21	0.163	1
Wnk1	5.48321e-05	0.277507	0.573	0.49	1
Cltc	0.00466588	0.277032	0.24	0.189	1
Sdcbp	0.000131034	0.276334	0.217	0.148	1
Mrpl38	0.000314699	0.272003	0.123	0.074	1
Hnrnpul2	0.000748342	0.272002	0.257	0.194	1
Sec61b	0.00102208	0.271967	0.512	0.448	1
Phlpp1	7.15402e-05	0.271752	0.108	0.058	1
Atp6v0b	0.0164691	0.270839	0.233	0.192	1
Hif1a	0.00596259	0.270645	0.17	0.126	1
Hmgb1	0.00690127	0.269691	0.297	0.245	1
Lap3	0.00266095	0.269503	0.125	0.083	1
Ifnar2	0.0113366	0.268892	0.132	0.097	1
Syk	9.10207e-05	0.268557	0.103	0.055	1
Slc4a8	4.61137e-06	0.267076	0.139	0.074	0.0848446
Suclg1	0.0367315	0.266796	0.152	0.123	1
Ehbp1l1	0.00157688	0.266188	0.141	0.096	1
Trim12c	0.00217684	0.26537	0.14	0.096	1
Rrbp1	0.00463952	0.264756	0.265	0.213	1
Pcnp	0.0690935	0.263857	0.143	0.119	1
Cyfip2	0.0308283	0.263144	0.106	0.079	1
Fam89a	0.00822023	0.262818	0.138	0.102	1
Tctex1d2	0.000327216	0.262564	0.209	0.142	1
Rras2	0.00379926	0.262289	0.156	0.113	1
Usf2	0.0101068	0.261478	0.104	0.072	1
mt-Nd5	0.00386494	0.260737	0.376	0.314	1
Slc25a3	0.00420447	0.260518	0.589	0.551	1
Haus8	0.00692575	0.260509	0.125	0.087	1
Ncf1	0.000233039	0.259824	0.388	0.311	1
Ezr	0.00096219	0.258739	0.151	0.102	1
Asah1	0.00168632	0.258694	0.128	0.084	1
Rgs1	0.00181018	0.258506	0.429	0.368	1
Pold1	5.55508e-05	0.2566	0.113	0.06	1
Ndufb9	0.00412398	0.255851	0.345	0.289	1
Capns1	0.0126756	0.255394	0.25	0.21	1
Dpp4	0.00158077	0.253814	0.123	0.08	1
Ddx18	0.0381993	0.253193	0.118	0.091	1
Pdcd5	0.0100501	0.252963	0.298	0.253	1
Pcbp2	0.00283817	0.252404	0.463	0.406	1
Oasl2	0.00041991	0.252396	0.101	0.057	1
Ifi27	0.00688067	0.252223	0.124	0.086	1
Polr2k	0.00464693	0.251942	0.168	0.124	1
Rnf114	0.0111778	0.25167	0.197	0.155	1
Cdc34	0.000120343	0.251094	0.123	0.071	1
Manf	0.0121115	0.250053	0.174	0.135	1
Lamp2	0.0304841	0.247802	0.142	0.111	1
Tnfaip8	0.00741399	0.247132	0.328	0.277	1
Creg1	3.25354e-05	0.246888	0.209	0.136	0.598619
Dazap2	0.000955182	0.246445	0.349	0.285	1
Igtp	0.00129659	0.245203	0.1	0.06	1
Glud1	0.00519701	0.244184	0.202	0.156	1
Mia2	0.0001333	0.243145	0.105	0.057	1
Creb1	0.0142924	0.242749	0.105	0.074	1
Ppt1	0.0184679	0.241888	0.25	0.208	1
Stx7	0.00959878	0.241619	0.208	0.165	1
Lsm12	0.0251032	0.240184	0.26	0.226	1
Lasp1	0.00237457	0.240173	0.174	0.126	1
Ywhag	0.0447107	0.240094	0.19	0.159	1
Flna	0.000153492	0.239278	0.128	0.075	1
Vps26a	0.0451458	0.238751	0.109	0.084	1
Wipf1	0.000764628	0.23869	0.161	0.108	1
Ino80d	0.00213874	0.237869	0.104	0.065	1
Bst2	0.000348605	0.23495	0.338	0.263	1
Hfe	0.324941	0.233971	0.104	0.094	1
Plin3	0.0650016	0.233079	0.106	0.083	1
Dennd5a	0.0270297	0.232232	0.201	0.163	1
Ldha	0.00572884	0.232091	0.165	0.122	1
Ndufa6	0.00908899	0.23124	0.36	0.31	1
Hcfc1r1	0.00362518	0.230086	0.215	0.163	1
Actn4	0.0276613	0.228609	0.114	0.085	1
Tuba1b	0.00378609	0.227987	0.515	0.456	1
Sh3bgrl3	0.00029989	0.227643	0.766	0.73	1
Gsdmd	0.0174294	0.224395	0.129	0.096	1
Mcrip1	0.00688585	0.222591	0.111	0.076	1
Hspa5	0.00903299	0.222237	0.338	0.287	1
Adap1	0.00605311	0.222044	0.199	0.153	1
Sdc3	0.024374	0.221752	0.206	0.168	1
Cd1d1	0.000600463	0.22169	0.149	0.098	1
Bnip2	0.00449591	0.220672	0.14	0.099	1
Cwc15	0.00349657	0.220234	0.292	0.236	1
Ppdpf	0.000391217	0.219306	0.228	0.16	1
Pdcd10	0.130047	0.219131	0.22	0.195	1
Dnaja1	0.00724982	0.219003	0.328	0.278	1
Edem1	0.0487779	0.218987	0.139	0.11	1
Mdh2	0.00292891	0.218648	0.21	0.158	1
Cyld	0.116852	0.217945	0.126	0.105	1
Snrpd3	0.0070075	0.21786	0.22	0.169	1
H2afj	0.00939663	0.217298	0.256	0.208	1
Myo9b	0.0291522	0.215883	0.103	0.076	1
Kdm6b	0.0438401	0.21579	0.105	0.079	1
Slc38a2	0.0843698	0.215677	0.126	0.101	1
Zfand3	0.00171172	0.215614	0.217	0.161	1
Lpp	0.0530508	0.215494	0.115	0.09	1
Abcg1	0.200512	0.214586	0.168	0.149	1
Ndufa13	0.00298388	0.214341	0.436	0.384	1
Tuba1a	0.0164335	0.214055	0.433	0.38	1
Capza2	0.0361989	0.212894	0.374	0.338	1
Abi1	0.38849	0.212779	0.182	0.169	1
Arhgef2	0.000966696	0.211931	0.174	0.121	1
Serinc3	0.00477299	0.211629	0.249	0.198	1
Hvcn1	0.000166336	0.211562	0.124	0.071	1
Bin1	0.0179312	0.211195	0.114	0.083	1
Pcbp1	0.0354799	0.211117	0.317	0.275	1
Anp32e	0.0122847	0.211042	0.105	0.073	1
Hint1	0.0191597	0.210965	0.396	0.352	1
Atp6v1f	0.00116288	0.21061	0.505	0.435	1
Ywhaz	0.0221861	0.210017	0.427	0.386	1
Snrpb2	0.0021333	0.209965	0.181	0.13	1
Slc8b1	0.135527	0.209772	0.111	0.091	1
Got1	0.060708	0.20941	0.118	0.094	1
Smchd1	0.321866	0.209305	0.151	0.138	1
Rgs10	0.00125807	0.20898	0.306	0.237	1
Calhm6	0.147671	0.208899	0.123	0.104	1
Tnfrsf18	0.00069961	0.208884	0.187	0.128	1
Actr3	0.0447727	0.208835	0.546	0.527	1
Uhmk1	0.00472399	0.207729	0.1	0.065	1
Nubp1	0.00241132	0.207298	0.104	0.065	1
Hsbp1	0.190138	0.207143	0.223	0.205	1
Papss2	0.250252	0.206312	0.127	0.111	1
Srsf2	0.16174	0.206303	0.144	0.124	1
Castor2	0.00136675	0.205756	0.125	0.08	1
Srsf9	0.00585932	0.205281	0.152	0.11	1
Pnpla2	0.0161504	0.205097	0.103	0.073	1
Eif4a2	0.00217566	0.204662	0.278	0.219	1
Tspan13	0.00861426	0.203655	0.19	0.146	1
Timm23	0.025619	0.203617	0.153	0.12	1
Spcs2	0.287593	0.203363	0.139	0.125	1
Cdkn1a	0.00819985	0.202916	0.11	0.075	1
Ly86	0.0575105	0.202252	0.152	0.123	1
Arhgap45	0.00586069	0.20141	0.104	0.069	1
Api5	0.0101926	0.201264	0.103	0.071	1
Naa38	0.0283253	0.200285	0.149	0.116	1
Chpt1	0.010018	0.199859	0.124	0.087	1
Cd44	0.0170504	0.199473	0.123	0.089	1
3830406C13Rik	0.0276136	0.19928	0.108	0.08	1
Il4ra	0.0288877	0.198494	0.151	0.117	1
Hnrnpd	0.0124672	0.19846	0.17	0.129	1
Grk2	0.0413602	0.198283	0.203	0.167	1
Arhgdib	0.000191162	0.19774	0.265	0.188	1
mt-Atp8	0.00708776	0.197698	0.349	0.298	1
Gtf2h5	0.118541	0.197696	0.174	0.149	1
Sod2	0.0259117	0.197144	0.227	0.189	1
Tle5	0.0130645	0.197073	0.311	0.261	1
Csnk1a1	0.122889	0.196766	0.282	0.253	1
Tspan33	0.0227381	0.196152	0.136	0.103	1
Ndufb3	0.0174673	0.196047	0.245	0.201	1
Pdcd6ip	0.026722	0.195998	0.137	0.104	1
Apobec3	0.0185877	0.195056	0.317	0.268	1
Micos10	0.0340537	0.195044	0.349	0.306	1
Fam49b	0.00597431	0.194566	0.364	0.309	1
Hnrnpl	0.0351247	0.194092	0.118	0.09	1
Dnajb6	0.00696151	0.193626	0.329	0.27	1
Ppp1cc	0.0284277	0.193183	0.123	0.093	1
Selenot	0.0630812	0.192265	0.128	0.101	1
Smdt1	0.0849822	0.192096	0.379	0.352	1
Trim25	0.0221182	0.191942	0.106	0.077	1
Gna13	0.00256663	0.191768	0.117	0.077	1
Rex1bd	0.00306464	0.191679	0.137	0.093	1
Stk4	0.033582	0.1916	0.293	0.255	1
Ctss	0.000992226	0.190876	0.599	0.532	1
Rbbp4	0.0160013	0.190835	0.182	0.141	1
Dynll1	0.000490544	0.190529	0.481	0.407	1
Ypel5	0.00179201	0.189105	0.108	0.068	1
Lmo4	0.00075002	0.188952	0.126	0.079	1
Mkrn1	0.0453396	0.188814	0.459	0.421	1
Mbnl1	0.00165258	0.188362	0.304	0.241	1
Arhgap22	0.470324	0.187792	0.2	0.192	1
Scp2	0.0324371	0.187629	0.269	0.225	1
Irf2	0.0095138	0.186855	0.177	0.134	1
Fkbp8	0.0963627	0.1864	0.153	0.13	1
Prpf4b	0.0126334	0.186308	0.112	0.079	1
Gfpt1	0.0175263	0.185597	0.271	0.23	1
Etfb	0.213647	0.18544	0.144	0.126	1
Hspb11	0.0188729	0.185421	0.107	0.076	1
Mapkapk2	0.0264847	0.185369	0.135	0.103	1
Gpr65	0.0734178	0.184826	0.105	0.082	1
Anxa5	0.00415414	0.182633	0.364	0.305	1
Pfkp	0.11101	0.182499	0.159	0.136	1
Rnaset2a	0.0818062	0.182337	0.181	0.154	1
Stk17b	0.0323713	0.182003	0.19	0.154	1
mt-Nd4l	0.00927861	0.180114	0.346	0.288	1
Nr4a3	0.205847	0.179926	0.213	0.192	1
Arpc5l	0.0585352	0.179643	0.195	0.164	1
Auh	0.0960652	0.179163	0.145	0.122	1
Ncoa4	0.011421	0.178974	0.142	0.104	1
Psmb3	0.0284465	0.178548	0.329	0.29	1
Plek	0.192934	0.178488	0.306	0.282	1
Wdfy4	0.0746844	0.178298	0.127	0.102	1
Stip1	0.282215	0.177522	0.144	0.129	1
Timm13	0.112153	0.177371	0.284	0.257	1
Mrpl34	0.0279799	0.177278	0.135	0.103	1
Set	0.00683606	0.176396	0.314	0.261	1
Cstb	0.0768632	0.176086	0.365	0.334	1
Cs	0.104242	0.175839	0.137	0.113	1
AW112010	0.000766692	0.175437	0.867	0.841	1
Pmaip1	0.000588569	0.174648	0.145	0.093	1
Gsto1	0.332255	0.174185	0.178	0.163	1
Gpsm3	0.0288505	0.173772	0.19	0.153	1
Sod1	0.021317	0.173634	0.376	0.328	1
Sumo3	0.0111162	0.173597	0.127	0.09	1
mt-Atp6	0.042977	0.173404	0.882	0.888	1
Calr	0.00414192	0.173113	0.356	0.294	1
Efhd2	0.000805176	0.172434	0.556	0.476	1
Napsa	0.10505	0.17224	0.294	0.266	1
Cnbp	0.00787192	0.171678	0.226	0.174	1
Rexo2	0.0239934	0.171483	0.101	0.073	1
Eif4b	0.00633388	0.171117	0.203	0.156	1
Arl3	0.0173669	0.170943	0.106	0.076	1
Mrps36	0.0239425	0.170855	0.132	0.099	1
Rab5c	0.110881	0.169864	0.22	0.194	1
Tmod3	0.123516	0.16977	0.153	0.13	1
Timm10b	0.342554	0.169745	0.198	0.184	1
Kmt5a	0.0408846	0.169547	0.113	0.085	1
Snhg15	0.0474213	0.169543	0.303	0.267	1
Erp29	0.0313787	0.168309	0.266	0.225	1
Mrps18c	0.160578	0.168227	0.153	0.132	1
Arl8b	0.0108296	0.168218	0.107	0.074	1
Hnrnpab	0.122113	0.167968	0.2	0.177	1
Bnip3l	0.173835	0.167321	0.111	0.094	1
Pkm	0.0425644	0.166868	0.254	0.216	1
Malt1	0.000812119	0.166653	0.147	0.095	1
mt-Cytb	0.0163634	0.16619	0.713	0.667	1
Tm9sf3	0.0280914	0.165681	0.141	0.108	1
Fabp5	0.00666985	0.164584	0.65	0.603	1
Psmd2	0.275498	0.164412	0.19	0.174	1
1810037I17Rik	0.0207495	0.164141	0.362	0.313	1
Capzb	0.0174907	0.164055	0.515	0.47	1
mt-Nd1	0.00224193	0.163842	0.574	0.505	1
Ptpn18	0.061188	0.163832	0.306	0.271	1
Nono	0.0753736	0.16355	0.195	0.164	1
Smc1a	0.0570263	0.163416	0.114	0.088	1
H2-Eb1	0.000306942	0.163205	0.924	0.893	1
mt-Co3	0.0165536	0.163128	0.886	0.867	1
Atp6v0c	0.0431177	0.16288	0.464	0.439	1
Rp9	0.0487863	0.162305	0.126	0.098	1
Mea1	0.0886315	0.161572	0.117	0.095	1
Tmem106a	0.00704956	0.16085	0.117	0.081	1
Cadm1	0.0842675	0.160804	0.104	0.082	1
Vapb	0.0643781	0.160689	0.109	0.085	1
Plbd2	0.00630067	0.160626	0.1	0.065	1
Actr2	0.0438143	0.160252	0.414	0.38	1
Pitpna	0.0401991	0.159707	0.142	0.111	1
Cox8a	0.00673324	0.159672	0.761	0.719	1
Fkbp1a	0.122743	0.159641	0.117	0.097	1
Arrb2	0.110668	0.159395	0.138	0.114	1
Mrfap1	0.0631325	0.159333	0.174	0.142	1
Ppp4r3b	0.0201124	0.158649	0.108	0.078	1
Fam168b	0.0431008	0.158648	0.131	0.102	1
Hnrnpu	0.0202507	0.158638	0.278	0.232	1
Ptges3	0.0846346	0.158417	0.303	0.267	1
Zfp91	0.00568436	0.158326	0.109	0.073	1
Fam32a	0.190903	0.158225	0.218	0.195	1
Pak2	0.0344612	0.15822	0.271	0.231	1
mt-Nd2	0.00492771	0.158016	0.571	0.506	1
Rp2	0.0692975	0.157832	0.112	0.087	1
Snn	0.0297759	0.157546	0.139	0.107	1
Ubxn1	0.0885961	0.157533	0.3	0.269	1
Ndufb10	0.2852	0.157178	0.205	0.189	1
Srp19	0.191836	0.157172	0.141	0.123	1
Sgpl1	0.195914	0.156912	0.14	0.122	1
Map3k14	0.0219195	0.156896	0.151	0.115	1
Ifi207	0.118018	0.156772	0.125	0.103	1
Trpc4ap	0.599796	0.156732	0.127	0.121	1
Cnn2	0.10756	0.156101	0.457	0.429	1
Snx5	0.0319235	0.155743	0.147	0.113	1
Lamp1	0.0255931	0.155377	0.543	0.5	1
Cd200	0.013983	0.154886	0.332	0.283	1
Ccdc50	0.114448	0.154723	0.281	0.252	1
Srp14	0.128274	0.154565	0.307	0.278	1
Med10	0.0885942	0.154237	0.154	0.128	1
Ftl1	0.0413751	0.154129	0.953	0.93	1
Atp5h	0.0131504	0.153507	0.612	0.573	1
Brd4	0.00581317	0.153328	0.117	0.079	1
Ptp4a2	0.0365073	0.153189	0.354	0.311	1
Becn1	0.0231063	0.153147	0.1	0.072	1
Kdm4a	0.195378	0.153002	0.101	0.085	1
Tmem30a	0.0124025	0.1523	0.121	0.085	1
Ppp1cb	0.0320353	0.152222	0.196	0.16	1
Arf6	0.100823	0.151998	0.126	0.103	1
Higd1a	0.00138712	0.151647	0.134	0.087	1
Sf3b5	0.042025	0.15163	0.169	0.135	1
Ppp1r15a	0.0112601	0.151616	0.113	0.079	1
Snrnp27	0.0951946	0.151513	0.196	0.167	1
Gnl2	0.0106361	0.151208	0.118	0.082	1
Irgm1	0.0697194	0.151021	0.108	0.084	1
Myl6	0.00287239	0.150883	0.839	0.794	1
Insl6	0.011397	0.150502	0.204	0.16	1
Atpif1	0.021548	0.150463	0.516	0.465	1
Ankrd13a	0.0225493	0.149641	0.143	0.108	1
Ppp1r18	0.140612	0.149502	0.131	0.109	1
mt-Co2	0.151378	0.149242	0.873	0.856	1
Dock10	0.131283	0.148919	0.224	0.198	1
Park7	0.147251	0.14875	0.26	0.237	1
Ndufab1	0.121739	0.14865	0.215	0.187	1
Pgls	0.242358	0.14823	0.238	0.219	1
Fermt3	0.11141	0.148221	0.109	0.088	1
Bmp2k	0.0118451	0.148173	0.232	0.185	1
Luc7l2	0.675541	0.148165	0.116	0.112	1
Zcrb1	0.016556	0.148118	0.19	0.148	1
Spi1	0.0206915	0.147904	0.394	0.343	1
Pdcl3	0.224275	0.147835	0.126	0.109	1
Tubb5	0.0890939	0.147822	0.626	0.603	1
Poglut1	0.167988	0.147254	0.15	0.13	1
Snrpg	0.00757982	0.147197	0.489	0.437	1
Epb41l2	0.00894928	0.147088	0.143	0.103	1
Grb2	0.064605	0.146951	0.443	0.41	1
Pnp	0.216669	0.146332	0.152	0.134	1
Zbtb8os	0.0866286	0.14619	0.11	0.087	1
Chp1	0.0222558	0.146074	0.201	0.159	1
Asap1	0.0606706	0.145306	0.118	0.093	1
Foxn3	0.0277542	0.144748	0.124	0.091	1
Msi2	0.04631	0.144586	0.112	0.085	1
Chd3	0.0212177	0.144493	0.103	0.073	1
AI662270	0.283436	0.143755	0.207	0.19	1
Bak1	0.018707	0.143414	0.16	0.123	1
Lyst	0.0158324	0.14308	0.114	0.081	1
Med28	0.196722	0.14301	0.147	0.129	1
Mapk1	0.464549	0.142732	0.105	0.097	1
Emc8	0.0501517	0.141493	0.128	0.1	1
U2af1	0.283913	0.141362	0.143	0.128	1
Chordc1	0.0634458	0.141017	0.108	0.084	1
Glrx3	0.0164254	0.13951	0.115	0.082	1
Rbbp8	0.223107	0.139121	0.106	0.09	1
Ap2s1	0.298164	0.138982	0.233	0.216	1
D8Ertd738e	0.0575643	0.138503	0.282	0.243	1
Ptpn1	0.305803	0.138265	0.39	0.377	1
Larp1	0.131881	0.137822	0.128	0.106	1
Gbp4	0.201149	0.136921	0.235	0.215	1
Prrc2c	0.0362235	0.136851	0.211	0.174	1
Ndufb4	0.272276	0.136549	0.272	0.255	1
Dnajc3	0.322182	0.136335	0.105	0.093	1
H2-Aa	0.000565781	0.136329	0.926	0.884	1
Map1lc3b	0.259393	0.136271	0.343	0.322	1
Tcp1	0.211792	0.136044	0.193	0.173	1
Eif3l	0.362335	0.135666	0.102	0.091	1
Tsc22d3	0.0244129	0.135665	0.135	0.101	1
Atp5b	0.0524468	0.135655	0.49	0.453	1
Itm2b	0.013584	0.135095	0.591	0.53	1
Ric1	0.0593556	0.134797	0.117	0.091	1
Jpt1	0.0327494	0.134498	0.255	0.213	1
Map3k1	0.173722	0.134382	0.127	0.107	1
Qk	0.191325	0.134309	0.102	0.085	1
Zmiz2	0.0258741	0.13387	0.166	0.129	1
Tbca	0.018238	0.133698	0.565	0.515	1
Ostf1	0.30852	0.133405	0.539	0.529	1
Copb2	0.175687	0.133092	0.106	0.088	1
Prex1	0.184068	0.13287	0.298	0.277	1
Atp5j2	0.0632978	0.132347	0.538	0.499	1
Aup1	0.131964	0.132145	0.11	0.09	1
Prelid1	0.127632	0.131888	0.21	0.184	1
Pcna	0.112832	0.13094	0.111	0.089	1
Ptpn6	0.399856	0.130698	0.25	0.238	1
AI413582	0.0278313	0.130519	0.137	0.104	1
Mpeg1	0.397975	0.130417	0.318	0.304	1
Rap2a	0.133314	0.129971	0.168	0.143	1
Cct8	0.245522	0.129724	0.207	0.188	1
Tmem14c	0.0160469	0.129594	0.247	0.201	1
Slc6a6	0.0356673	0.129366	0.152	0.121	1
Sh3bgrl	0.204546	0.129309	0.304	0.281	1
Zmat2	0.0815646	0.12916	0.253	0.222	1
Gtpbp4	0.161009	0.129086	0.168	0.146	1
Eif4a1	0.0901198	0.128861	0.381	0.347	1
Gnb4	0.549422	0.128848	0.213	0.209	1
Nfkb1	0.169657	0.12859	0.197	0.176	1
Cop1	0.975489	0.128387	0.098	0.1	1
Herpud1	0.168759	0.128355	0.116	0.098	1
Cdkn1b	0.0858981	0.128149	0.14	0.114	1
Cct6a	0.674701	0.127797	0.16	0.156	1
Gyg	0.265874	0.12703	0.379	0.356	1
Clic1	0.0421485	0.126902	0.379	0.333	1
Spcs1	0.0310757	0.126677	0.137	0.105	1
Myh9	0.0234481	0.126594	0.474	0.422	1
Hspd1	0.0102972	0.12654	0.241	0.192	1
Rogdi	0.131161	0.126499	0.332	0.306	1
Mdh1	0.282278	0.126137	0.166	0.15	1
Zfand5	0.0561946	0.12593	0.138	0.109	1
Hnrnpul1	0.0752234	0.125839	0.128	0.101	1
Ctsh	0.0184182	0.125541	0.401	0.346	1
Ywhah	0.0124189	0.125454	0.385	0.33	1
Batf3	0.162146	0.125103	0.44	0.413	1
Papola	0.183604	0.124382	0.181	0.159	1
Tmem256	0.10663	0.124127	0.353	0.32	1
Tmpo	0.131456	0.124027	0.228	0.2	1
Napa	0.0487329	0.123503	0.1	0.075	1
Gng2	0.137962	0.122788	0.135	0.113	1
Sfpq	0.495508	0.122648	0.213	0.205	1
Slc25a11	0.146675	0.122634	0.153	0.131	1
Luc7l3	0.305527	0.122279	0.103	0.09	1
Plekhm2	0.0874509	0.121975	0.11	0.087	1
Sh3glb1	0.0185779	0.121822	0.499	0.437	1
Anapc13	0.249993	0.121644	0.243	0.225	1
Socs1	0.0321928	0.121396	0.104	0.076	1
Mpc1	0.237079	0.121284	0.298	0.278	1
Dhx9	0.209241	0.121104	0.101	0.085	1
Eef1g	0.0873667	0.12063	0.407	0.37	1
Hmgn1	0.156566	0.120574	0.159	0.137	1
Dnajc2	0.481913	0.120534	0.158	0.149	1
Gabarapl2	0.0572022	0.120426	0.229	0.192	1
Med11	0.0204992	0.11981	0.165	0.127	1
Procr	0.528883	0.119543	0.162	0.153	1
Chmp3	0.117051	0.119331	0.129	0.106	1
Ube2v1	0.0153045	0.119303	0.191	0.148	1
Grina	0.656408	0.119206	0.138	0.132	1
Fcf1	0.0481827	0.118875	0.122	0.094	1
Atf4	0.089039	0.118288	0.146	0.121	1
Atp6v1a	0.343914	0.118248	0.113	0.101	1
Arpc4	0.183257	0.118213	0.368	0.342	1
Ier3ip1	0.24237	0.117859	0.276	0.257	1
Lamtor1	0.0947114	0.117379	0.155	0.129	1
Aebp2	0.0573964	0.117227	0.374	0.337	1
Plekhb2	0.530266	0.117187	0.145	0.136	1
Ptbp3	0.260062	0.116955	0.248	0.228	1
Lamtor2	0.071852	0.116589	0.2	0.167	1
Trmt112	0.0789851	0.116405	0.139	0.112	1
Dusp5	0.00617318	0.116403	0.324	0.257	1
Cbx3	0.0642787	0.1159	0.182	0.15	1
Gpi1	0.442701	0.11558	0.206	0.193	1
Stk24	0.169036	0.115064	0.118	0.1	1
Taok3	0.0926999	0.115056	0.11	0.087	1
Clint1	0.46243	0.114761	0.123	0.112	1
Stxbp2	0.281462	0.114039	0.11	0.097	1
Smap1	0.230295	0.113414	0.132	0.114	1
Morf4l1	0.160119	0.113367	0.463	0.43	1
Mbp	0.8859	0.113167	0.141	0.141	1
Tmed10	0.503917	0.11314	0.141	0.132	1
Aldoa	0.112125	0.112927	0.359	0.325	1
Baz2b	0.0382545	0.112434	0.108	0.08	1
Mrpl14	0.348608	0.112309	0.396	0.377	1
Tspan3	0.174675	0.112305	0.334	0.312	1
Ddx54	0.0480014	0.112247	0.102	0.076	1
Rab14	0.283825	0.112183	0.215	0.195	1
Gm2000	0.153856	0.112177	0.124	0.104	1
Taok1	0.199343	0.11163	0.103	0.086	1
Hnrnpdl	0.132413	0.111613	0.127	0.105	1
Elavl1	0.209571	0.111238	0.122	0.104	1
Mrpl30	0.110615	0.111205	0.153	0.128	1
Atmin	0.851965	0.111053	0.134	0.139	1
Pet100	0.0279916	0.11097	0.304	0.259	1
Chd4	0.131561	0.110785	0.221	0.194	1
Eif5b	0.0715692	0.110637	0.198	0.168	1
Bag1	0.359265	0.110594	0.151	0.137	1
Tgoln1	0.767862	0.110425	0.128	0.125	1
Taldo1	0.504886	0.110088	0.374	0.368	1
Lgals3	0.337374	0.110033	0.442	0.424	1
Acaa1a	0.0991434	0.109976	0.1	0.079	1
Grk3	0.047191	0.109588	0.112	0.085	1
Prdx1	0.0189484	0.109185	0.516	0.47	1
Ppia	0.0154403	0.109058	0.862	0.816	1
Actn1	0.00641945	0.109042	0.479	0.413	1
Cpne2	0.410544	0.108741	0.115	0.105	1
Filip1l	0.26118	0.108485	0.238	0.218	1
Uqcrq	0.0732494	0.108281	0.468	0.428	1
Csnk2b	0.423469	0.108045	0.264	0.252	1
Ttyh3	0.34714	0.107558	0.2	0.185	1
Tpm4	0.0723597	0.107272	0.333	0.294	1
Rheb	0.238737	0.107059	0.108	0.093	1
2610001J05Rik	0.136335	0.106184	0.107	0.087	1
Ndufb5	0.343152	0.106087	0.217	0.201	1
Snx3	0.131639	0.106064	0.275	0.244	1
Mrpl17	0.672503	0.105346	0.101	0.097	1
Atp5a1	0.115161	0.105034	0.371	0.337	1
Mob1a	0.103488	0.105017	0.343	0.311	1
Ndufs5	0.134746	0.104363	0.276	0.247	1
App	0.159983	0.104164	0.13	0.109	1
Rad23b	0.310653	0.103962	0.11	0.097	1
Mtch1	0.222991	0.103898	0.111	0.095	1
Dusp11	0.388178	0.103839	0.225	0.21	1
Cfdp1	0.267355	0.10334	0.194	0.175	1
Laptm4a	0.152352	0.103187	0.143	0.121	1
Ndufs7	0.457506	0.1031	0.127	0.116	1
Hdlbp	0.289559	0.102976	0.144	0.128	1
Msn	0.0116792	0.102797	0.286	0.232	1
Ndufa8	0.155183	0.102782	0.154	0.132	1
Bbip1	0.142954	0.10278	0.124	0.103	1
Cmip	0.130445	0.102685	0.1	0.08	1
Tes	0.322755	0.101827	0.165	0.153	1
Sltm	0.000206017	0.101455	0.115	0.065	1
Edf1	0.335621	0.101342	0.558	0.54	1
Rps17	0.310222	0.101065	0.611	0.597	1
Nars	0.480745	0.101036	0.143	0.133	1
Polb	0.236035	0.100377	0.121	0.104	1
Eif3a	0.459713	0.10005	0.263	0.249	1
Rgs3	0.475585	0.0996847	0.121	0.111	1
Pin4	0.404704	0.0995362	0.156	0.142	1
Eef2	0.584835	0.0990557	0.496	0.492	1
Wapl	0.616397	0.098675	0.123	0.116	1
Psmd1	0.27598	0.098085	0.116	0.101	1
Timm8b	0.157266	0.0980815	0.124	0.103	1
Ifitm2	0.807038	0.0975357	0.512	0.52	1
Map4k4	0.0175579	0.0974778	0.311	0.257	1
Fus	0.414701	0.0971552	0.183	0.169	1
Chmp1a	0.304829	0.0969977	0.1	0.087	1
Top1	0.775276	0.0969604	0.203	0.201	1
Serf2	0.00625135	0.0963499	0.848	0.818	1
Supt5	0.357114	0.0962076	0.141	0.127	1
Tomm20	0.0425426	0.0961127	0.253	0.212	1
Cmtr1	0.128009	0.0957052	0.148	0.125	1
Smim14	0.91635	0.0956369	0.13	0.134	1
G3bp2	0.584248	0.0954821	0.138	0.13	1
Irf8	0.433481	0.0954429	0.478	0.46	1
Dennd4a	0.00929892	0.0953817	0.104	0.07	1
Ndufb8	0.245366	0.0949649	0.256	0.234	1
Il2rg	0.183443	0.0945865	0.139	0.119	1
Ndufs2	0.14271	0.0941117	0.111	0.09	1
Atp6v1e1	0.865042	0.0937884	0.198	0.2	1
Sys1	0.12526	0.0936872	0.117	0.096	1
Rtcb	0.300975	0.0933835	0.123	0.108	1
Snrpf	0.162308	0.0933688	0.276	0.246	1
Tmed2	0.090607	0.0931921	0.155	0.128	1
Usp9x	0.402677	0.093166	0.116	0.105	1
Myl12a	0.13746	0.0931363	0.484	0.455	1
Sdhaf1	0.126878	0.0930566	0.169	0.143	1
Ywhab	0.0253155	0.0930354	0.288	0.238	1
Dctn4	0.0761122	0.0928932	0.14	0.112	1
Ranbp1	0.210321	0.0926471	0.204	0.183	1
Tcf7	0.0723232	0.0921339	0.179	0.144	1
Lgmn	0.0408495	0.0920673	0.356	0.309	1
Hsp90ab1	0.018865	0.0919099	0.88	0.845	1
Idnk	0.0522544	0.0913818	0.144	0.113	1
Ndufs6	0.655372	0.0911411	0.204	0.199	1
Pfdn6	0.132726	0.0910276	0.105	0.085	1
Acbd3	0.236185	0.0905462	0.111	0.096	1
Cytip	0.620577	0.0905042	0.568	0.56	1
Cenpx	0.535176	0.0904495	0.132	0.124	1
Cct2	0.328758	0.0904076	0.227	0.211	1
Xpo1	0.666969	0.090262	0.102	0.097	1
Cntrl	0.00136596	0.0900187	0.121	0.076	1
Mthfsl	0.642979	0.0899347	0.102	0.097	1
Sdf4	0.916182	0.089733	0.226	0.234	1
Anapc11	0.177135	0.0896759	0.113	0.095	1
Thoc7	0.269424	0.089471	0.116	0.102	1
Smc6	0.304408	0.0894149	0.11	0.097	1
Trappc6b	0.143353	0.0890419	0.116	0.096	1
Ppp2r1a	0.611399	0.0885532	0.113	0.107	1
Washc2	0.52636	0.0885273	0.109	0.102	1
Xaf1	0.0757974	0.0881529	0.111	0.086	1
Klf6	0.315858	0.0879908	0.301	0.282	1
Drap1	0.200781	0.0875037	0.192	0.168	1
Ddx21	0.28118	0.0868409	0.109	0.095	1
Gucd1	0.147927	0.0868379	0.108	0.088	1
Vapa	0.259248	0.0867157	0.175	0.158	1
Ccdc12	0.169592	0.0866703	0.223	0.198	1
Nmt1	0.01149	0.086524	0.341	0.279	1
Csf2rb	0.24168	0.086414	0.166	0.148	1
Eif2s1	0.297264	0.0858549	0.126	0.111	1
Coro2a	0.082339	0.0858298	0.21	0.179	1
Ramp3	0.00997118	0.0858191	0.181	0.134	1
Rtf1	0.142036	0.0857215	0.153	0.129	1
Serpina3g	0.447634	0.0855955	0.336	0.32	1
Atp6v1g1	0.193874	0.0853404	0.415	0.387	1
Ifngr2	0.550987	0.0851924	0.109	0.12	1
Selenos	0.0502628	0.0851852	0.149	0.119	1
Rock1	0.946009	0.0849415	0.142	0.143	1
Srsf3	0.491025	0.0846423	0.294	0.284	1
Kdelr1	0.66251	0.0844882	0.121	0.115	1
Trappc2l	0.532331	0.0844676	0.108	0.1	1
Eapp	0.13936	0.0840611	0.134	0.111	1
Purb	0.200595	0.0838419	0.207	0.186	1
Pten	0.848316	0.0837538	0.108	0.107	1
Cdc42	0.144484	0.0836891	0.725	0.688	1
Ythdc1	0.398951	0.0833637	0.115	0.103	1
Tcf25	0.208549	0.0833612	0.226	0.201	1
Mrpl52	0.153795	0.0833023	0.309	0.281	1
Tnni2	0.081312	0.0824127	0.18	0.149	1
Tap1	0.140424	0.0823299	0.349	0.317	1
Uqcc2	0.175982	0.0823211	0.158	0.136	1
Rela	0.138318	0.0823053	0.142	0.12	1
Ran	0.473815	0.0821278	0.309	0.302	1
Nop10	0.179604	0.0820418	0.147	0.127	1
Cox5a	0.0283821	0.0813986	0.621	0.583	1
H2afv	0.0929802	0.0804165	0.174	0.144	1
Arcn1	0.323221	0.080037	0.107	0.094	1
Dbi	0.0863194	0.0798415	0.182	0.153	1
Ndufb11	0.304295	0.0797098	0.307	0.29	1
H13	0.221483	0.0793748	0.102	0.086	1
Caprin1	0.773606	0.0790583	0.218	0.215	1
Tpr	0.482396	0.0785805	0.273	0.259	1
Atp5g3	0.091509	0.0783035	0.309	0.272	1
Pold4	0.460548	0.0782762	0.105	0.096	1
Churc1	0.383419	0.0779802	0.144	0.131	1
Il1rn	0.191109	0.0777452	0.154	0.133	1
Cyb5a	0.149135	0.0776329	0.156	0.132	1
Guk1	0.406955	0.0775752	0.109	0.099	1
Bloc1s2	0.518995	0.0774615	0.116	0.108	1
Emd	0.416176	0.0774486	0.239	0.227	1
2021-09-09	0.0893915	0.0772658	0.145	0.117	1
Aplp2	0.445306	0.0771293	0.138	0.126	1
Rpl31	0.175031	0.0769115	0.65	0.623	1
Cyth1	0.0623332	0.076563	0.146	0.116	1
Gng10	0.0948223	0.0763814	0.13	0.105	1
Cd24a	0.851902	0.0757021	0.13	0.128	1
Cggbp1	0.796281	0.0753362	0.211	0.208	1
Nostrin	0.158673	0.0752885	0.159	0.136	1
Zbtb7a	0.0735693	0.0752881	0.115	0.089	1
Ssu72	0.491045	0.0746632	0.304	0.294	1
Ppp1r2	0.788304	0.0746108	0.106	0.104	1
Zfp207	0.887789	0.0745475	0.151	0.151	1
Pbrm1	0.835137	0.0744968	0.111	0.109	1
Cox5b	0.356943	0.0742514	0.531	0.518	1
Necap2	0.323318	0.0739324	0.219	0.202	1
Pik3r5	0.873671	0.0734478	0.146	0.144	1
Nras	0.294738	0.0731359	0.121	0.105	1
Atp5o	0.458311	0.0723055	0.253	0.241	1
Tardbp	0.119543	0.0722429	0.123	0.1	1
Ube3a	0.0898926	0.0719845	0.105	0.082	1
Polr2i	0.108104	0.0717323	0.107	0.085	1
Yy1	0.637658	0.0707567	0.157	0.151	1
Acadl	0.920844	0.0707072	0.257	0.261	1
Chmp5	0.760082	0.0705204	0.192	0.189	1
Ndufaf8	0.34477	0.0704874	0.103	0.09	1
Ndufc2	0.0605195	0.0704193	0.221	0.184	1
Lsm4	0.258852	0.0704178	0.169	0.151	1
Irf7	0.503495	0.070255	0.124	0.114	1
Ndufb7	0.0610684	0.0696649	0.327	0.283	1
Parp9	0.746688	0.0696125	0.128	0.134	1
Chchd2	0.106299	0.0695973	0.736	0.707	1
Golph3	0.307592	0.0693472	0.111	0.098	1
Hnrnpk	0.0988384	0.0693159	0.376	0.333	1
Psmb7	0.973304	0.0692656	0.2	0.205	1
Tbl1x	0.066229	0.0691342	0.126	0.099	1
Eno3	0.0603181	0.0691077	0.177	0.143	1
Kif5b	0.982677	0.0684615	0.137	0.138	1
Stat1	0.0297876	0.0679198	0.637	0.582	1
Stx8	0.974719	0.0679091	0.16	0.162	1
Nme1	0.0772806	0.0679077	0.122	0.096	1
Pafah1b1	0.73613	0.0677739	0.242	0.238	1
Gnai3	0.227914	0.0677569	0.226	0.204	1
Usp25	0.0451973	0.0676649	0.113	0.085	1
Uqcr11	0.352397	0.0675884	0.326	0.31	1
2410006H16Rik	0.0274147	0.0675091	0.455	0.391	1
Psmd4	0.49127	0.0674858	0.251	0.24	1
Itsn2	0.0817868	0.0673974	0.105	0.082	1
Grcc10	0.20944	0.0671817	0.212	0.19	1
Arpp19	0.439808	0.0668409	0.491	0.469	1
Cox4i1	0.177622	0.0668176	0.729	0.708	1
Ralbp1	0.304001	0.0668158	0.135	0.12	1
Eef1d	0.569691	0.0667883	0.272	0.262	1
Rac1	0.450025	0.0667097	0.366	0.351	1
Ube2k	0.310548	0.0666896	0.196	0.179	1
Tubb2b	0.329154	0.0666765	0.228	0.209	1
Pdap1	0.272966	0.0666752	0.213	0.194	1
Nsd1	0.174249	0.066637	0.139	0.117	1
Ik	0.442445	0.0665768	0.127	0.115	1
Gpcpd1	0.694104	0.0664701	0.124	0.119	1
Bax	0.238795	0.0659603	0.194	0.172	1
Snx6	0.501392	0.0655838	0.197	0.185	1
Cacna1s	0.572335	0.0653908	0.313	0.301	1
Rps27rt	0.531749	0.0653817	0.156	0.146	1
Nucks1	0.93062	0.0653543	0.184	0.188	1
Litaf	0.934824	0.065135	0.245	0.248	1
Gnb1	0.40409	0.0650636	0.391	0.373	1
Arpc5	0.39093	0.0649223	0.58	0.555	1
Spint2	0.772265	0.0648954	0.288	0.285	1
Nol7	0.553349	0.0648576	0.27	0.255	1
Zbtb18	0.109331	0.0646928	0.168	0.141	1
Rnf7	0.748454	0.064302	0.134	0.13	1
Ifi47	0.470508	0.0642566	0.148	0.136	1
Tomm6	0.281655	0.0637489	0.291	0.265	1
S100a4	0.079697	0.0635851	0.356	0.31	1
Mrpl24	0.987575	0.0625099	0.134	0.135	1
Atp5d	0.375767	0.0624344	0.347	0.326	1
Dcun1d5	0.206367	0.0619444	0.134	0.114	1
Tomm22	0.18506	0.0617593	0.246	0.22	1
Rbm17	0.763009	0.0617255	0.187	0.194	1
Pigyl	0.276342	0.0616758	0.137	0.12	1
Tapbpl	0.762869	0.0614329	0.19	0.187	1
Nsa2	0.296488	0.061044	0.576	0.556	1
Coa5	0.505091	0.0610422	0.153	0.142	1
Stat4	0.44176	0.0605844	0.266	0.249	1
Il12b	0.535718	0.0605609	0.129	0.139	1
Snrpc	0.353928	0.0602566	0.174	0.157	1
Il10rb	0.345887	0.0599984	0.106	0.093	1
Rhog	0.146224	0.0599335	0.342	0.31	1
Rab7	0.369561	0.059778	0.248	0.233	1
Pdia6	0.076745	0.0597488	0.124	0.097	1
Rer1	0.494518	0.0590994	0.153	0.143	1
Myo1g	0.321388	0.0587422	0.484	0.47	1
Rpl15	0.108735	0.0584442	0.802	0.754	1
Snrpe	0.340297	0.0570614	0.424	0.399	1
Psmg4	0.307463	0.057024	0.286	0.269	1
Uvrag	0.263666	0.0569747	0.201	0.181	1
Mlf2	0.5812	0.0563212	0.158	0.15	1
Tmem59	0.501688	0.0563116	0.148	0.138	1
Rnasek	0.315176	0.056145	0.274	0.258	1
Cap1	0.469102	0.0560873	0.247	0.234	1
Cox14	0.38426	0.0556799	0.236	0.217	1
Arl5a	0.0626216	0.0549631	0.18	0.147	1
Jak1	0.537843	0.0548193	0.195	0.185	1
Rps15	0.241135	0.0542198	0.808	0.781	1
Ncor1	0.52685	0.0541803	0.147	0.137	1
Tmed9	0.296301	0.0539638	0.106	0.091	1
Tma7	0.443365	0.0538969	0.516	0.498	1
Dapp1	0.417671	0.0531683	0.148	0.135	1
Polr2a	0.20357	0.0528858	0.115	0.097	1
Sdf2	0.294481	0.052854	0.125	0.109	1
Gabarap	0.29657	0.0527343	0.706	0.665	1
Mknk2	0.0533381	0.0526122	0.174	0.141	1
Sec11a	0.230039	0.0525152	0.122	0.104	1
Zc3h12d	0.701798	0.0520412	0.105	0.101	1
Pdcd1lg2	0.158822	0.0518459	0.129	0.107	1
Paip2	0.732391	0.0518076	0.152	0.147	1
Utp3	0.744212	0.0512821	0.139	0.135	1
Etv6	0.056316	0.050711	0.206	0.169	1
Ccni	0.942355	0.0505473	0.102	0.104	1
Ppp1ca	0.243741	0.0504913	0.416	0.393	1
Uqcrc2	0.724234	0.0502472	0.17	0.165	1
Vasp	0.206617	0.0496088	0.242	0.213	1
Dstn	0.539009	0.0494988	0.303	0.292	1
Cpne3	0.204631	0.049406	0.154	0.134	1
Pfdn2	0.149083	0.0492418	0.115	0.095	1
Ciao2b	0.425553	0.0487284	0.28	0.263	1
Fmnl1	0.411749	0.0486993	0.161	0.148	1
Uqcrh	0.631834	0.0484527	0.728	0.725	1
Wfdc17	0.424714	0.0484443	0.217	0.201	1
Asl	0.305046	0.0484	0.12	0.105	1
Clec12a	0.969646	0.0479874	0.127	0.128	1
Hnrnpa3	0.554733	0.047767	0.406	0.394	1
Vdac1	0.936652	0.0455901	0.15	0.149	1
Dnm1l	0.273895	0.0454801	0.123	0.106	1
Pdia3	0.373913	0.0451684	0.318	0.297	1
Etnk1	0.145762	0.0451505	0.148	0.124	1
Ifi209	0.0394341	0.0450943	0.209	0.169	1
Cmc1	0.576146	0.0448079	0.16	0.152	1
Tpi1	0.103436	0.044735	0.116	0.093	1
Acin1	0.248965	0.0445014	0.133	0.114	1
Ufc1	0.871798	0.0443754	0.174	0.174	1
Tpm1	0.253904	0.0441794	0.208	0.187	1
Ehd1	0.436821	0.0441415	0.277	0.26	1
Ap3b1	0.643514	0.0438419	0.12	0.112	1
Dock8	0.595933	0.0438319	0.132	0.124	1
Surf4	0.253982	0.0436917	0.125	0.107	1
Rassf3	0.249984	0.0435509	0.293	0.268	1
Shtn1	0.580295	0.0433926	0.267	0.256	1
Ptms	0.104154	0.043176	0.68	0.638	1
Psma1	0.353269	0.043047	0.266	0.247	1
Sem1	0.387845	0.0428951	0.653	0.628	1
Calm1	0.554021	0.0428873	0.953	0.947	1
Lrrfip1	0.943098	0.0428768	0.135	0.134	1
Atp5e	0.293702	0.0425813	0.748	0.731	1
Jun	0.0358592	0.0418184	0.151	0.116	1
Wdr1	0.284725	0.0412809	0.384	0.36	1
Helz2	0.192776	0.0410804	0.11	0.091	1
Ogdh	0.535796	0.0409942	0.106	0.098	1
Cox7c	0.321836	0.0408947	0.769	0.745	1
Rps12	0.313468	0.0408187	0.952	0.938	1
Banf1	0.680892	0.0406133	0.17	0.164	1
Snx10	0.755777	0.0399945	0.274	0.286	1
Adora2a	0.756536	0.03984	0.135	0.13	1
Vdac2	0.945079	0.039737	0.335	0.338	1
Gtf3c6	0.515272	0.0394837	0.106	0.097	1
Aimp1	0.214287	0.0393041	0.222	0.196	1
Cct3	0.821551	0.0391474	0.123	0.127	1
Ufm1	0.242802	0.0388289	0.159	0.139	1
Cd74	0.0143335	0.0387073	0.959	0.941	1
Relb	0.285032	0.0385515	0.532	0.504	1
Trappc4	0.195369	0.0380253	0.122	0.102	1
Ndufa12	0.936261	0.0379289	0.133	0.133	1
Cdk2ap2	0.752036	0.0375183	0.158	0.164	1
Ctdnep1	0.639501	0.0372832	0.115	0.109	1
Fyb	0.627906	0.0371433	0.193	0.183	1
Ppp1r12a	0.950602	0.0371083	0.134	0.133	1
Foxn2	0.42605	0.0369212	0.122	0.11	1
Cox6c	0.346496	0.0368538	0.712	0.676	1
Rpl36al	0.663816	0.0365499	0.592	0.584	1
Snrpb	0.538199	0.0363992	0.172	0.16	1
Btla	0.738799	0.0362881	0.097	0.103	1
Sub1	0.854426	0.03628	0.845	0.848	1
Pirb	0.780998	0.0359333	0.213	0.211	1
Swi5	0.423727	0.0357679	0.268	0.253	1
Ifi211	0.832095	0.034971	0.166	0.164	1
Arhgdia	0.940796	0.0345286	0.439	0.441	1
Taf10	0.192573	0.0345061	0.318	0.288	1
U2surp	0.270747	0.033915	0.129	0.11	1
Prpf38b	0.388603	0.0338813	0.17	0.154	1
Rbm39	0.426705	0.0336645	0.252	0.235	1
Mrps33	0.700708	0.0336549	0.175	0.167	1
Rftn1	0.759228	0.033636	0.159	0.167	1
Rpl22	0.616728	0.0335886	0.87	0.845	1
Mmp25	0.417574	0.033129	0.136	0.123	1
Tmbim6	0.831711	0.0330484	0.409	0.4	1
Diaph1	0.192136	0.0329318	0.109	0.09	1
Igbp1	0.967145	0.0327807	0.131	0.13	1
Copa	0.684585	0.0323646	0.121	0.114	1
Chchd1	0.527303	0.0323638	0.129	0.12	1
Chd7	0.563931	0.0321276	0.102	0.094	1
Gm42418	0.00899345	0.0318943	1	1	1
Uba7	0.35505	0.0318575	0.109	0.096	1
Snrpd1	0.334212	0.0318313	0.206	0.188	1
Iqgap1	0.194578	0.0317769	0.282	0.257	1
Gapdh	0.906384	0.031676	0.572	0.578	1
Atp6v1b2	0.312369	0.0312669	0.139	0.159	1
Ube2d2a	0.148062	0.0308857	0.192	0.163	1
Arpc2	0.92287	0.030782	0.611	0.607	1
Ube2z	0.523424	0.0303632	0.158	0.147	1
Cox7a2	0.64094	0.0300963	0.525	0.518	1
Raly	0.859477	0.0298402	0.15	0.147	1
Rbpj	0.982962	0.0298357	0.156	0.158	1
S100a11	0.56958	0.0296699	0.764	0.773	1
Pomp	0.935301	0.0294864	0.592	0.576	1
Cox20	0.592881	0.0294224	0.092	0.1	1
Ssh1	0.649214	0.0293572	0.135	0.128	1
Ndufa5	0.46091	0.0292517	0.141	0.129	1
Dnajc7	0.642166	0.0291948	0.148	0.141	1
Mrpl20	0.245985	0.0290065	0.193	0.17	1
Nfil3	0.592145	0.0289931	0.105	0.098	1
Mrps24	0.656461	0.0286574	0.146	0.139	1
Ccdc88a	0.237727	0.0280032	0.114	0.098	1
Gnas	0.986882	0.0278867	0.583	0.565	1
Pde4b	0.563133	0.027801	0.132	0.123	1
Zbp1	0.901537	0.0276798	0.248	0.253	1
Ddt	0.37364	0.0274107	0.329	0.31	1
Birc3	0.619343	0.0273172	0.175	0.166	1
Dbnl	0.845929	0.0267811	0.238	0.243	1
Ndufb6	0.16808	0.0266025	0.145	0.122	1
Tmsb10	0.0178496	0.0260917	0.878	0.806	1
Unc93b1	0.803423	0.0260908	0.157	0.154	1
Akirin1	0.546106	0.0259125	0.109	0.101	1
Actg1	0.556541	0.0257225	0.979	0.972	1
Esd	0.986273	0.0256567	0.258	0.259	1
Mrpl51	0.603821	0.025493	0.108	0.101	1
Prpf40a	0.764135	0.0254605	0.123	0.117	1
Tsc22d4	0.491671	0.0254369	0.126	0.116	1
Mycbp2	0.301214	0.0253968	0.122	0.105	1
Sfr1	0.615818	0.0249132	0.176	0.168	1
Rtf2	0.663577	0.0248062	0.126	0.12	1
Immp1l	0.455658	0.0246713	0.096	0.106	1
Cdc42se1	0.961383	0.0245457	0.118	0.119	1
Cnih4	0.903075	0.0244468	0.139	0.139	1
Vdac3	0.796393	0.0241924	0.22	0.214	1
Mrpl32	0.98932	0.023972	0.114	0.115	1
Mrpl54	0.599367	0.0238426	0.182	0.172	1
Rpl35a	0.881376	0.0238329	0.943	0.922	1
Ndufa11	0.930095	0.0236672	0.212	0.215	1
Rbm25	0.882217	0.0233863	0.146	0.144	1
Naaa	0.941751	0.0232224	0.1	0.1	1
Irf9	0.980254	0.0229249	0.118	0.119	1
Pcbd2	0.500228	0.0229055	0.104	0.095	1
Rbx1	0.761317	0.0229044	0.426	0.419	1
Flii	0.766337	0.0228409	0.124	0.12	1
Metap2	0.318851	0.0226999	0.15	0.133	1
Cxcl10	0.52371	0.0226421	0.105	0.096	1
Trafd1	0.393636	0.022623	0.243	0.229	1
Ube2m	0.301984	0.0222263	0.161	0.143	1
Dynlrb1	0.227863	0.021941	0.298	0.271	1
Hmgn2	0.254723	0.0214867	0.102	0.086	1
Commd8	0.189684	0.0213884	0.107	0.088	1
Psmb10	0.968802	0.0210941	0.354	0.356	1
Net1	0.162381	0.0210777	0.186	0.216	1
B230219D22Rik	0.967555	0.0208375	0.114	0.114	1
Cyfip1	0.401867	0.0208074	0.196	0.18	1
Ywhaq	0.403441	0.0207974	0.231	0.214	1
Epb41	0.710977	0.0204629	0.205	0.196	1
Elf1	0.153058	0.0204132	0.136	0.113	1
Cetn3	0.889467	0.0200847	0.15	0.148	1
Capza1	0.268831	0.0198123	0.215	0.19	1
Vps4b	0.84908	0.0193937	0.136	0.133	1
Ece1	0.711015	0.0191872	0.136	0.144	1
Mrpl33	0.435329	0.0189168	0.191	0.178	1
Smg1	0.311309	0.0184896	0.108	0.094	1
Sdhd	0.575474	0.018117	0.11	0.103	1
Arfgef1	0.791805	0.0179074	0.102	0.099	1
Cops9	0.311588	0.0179026	0.376	0.356	1
Ctnnb1	0.80974	0.0178306	0.114	0.119	1
Eny2	0.53716	0.0177145	0.107	0.116	1
Dip2b	0.799139	0.0176658	0.141	0.137	1
Rpl4	0.507685	0.0168784	0.529	0.515	1
Sbno1	0.659007	0.0167997	0.161	0.154	1
Sec61g	0.580389	0.0167757	0.622	0.608	1
Pkp3	0.708217	0.0167708	0.094	0.1	1
Rps8	0.636795	0.0165759	0.913	0.899	1
Sh3bp1	0.697293	0.0161942	0.16	0.169	1
Eif3f	0.783983	0.0161663	0.412	0.406	1
Cbfa2t3	0.515688	0.0158946	0.364	0.35	1
Hnrnpa2b1	0.85675	0.0153742	0.461	0.456	1
Plekhj1	0.307003	0.0150889	0.161	0.142	1
Sema7a	0.631393	0.0149657	0.227	0.218	1
Prcp	0.15376	0.0146346	0.153	0.129	1
Id2	0.508846	0.0145704	0.674	0.648	1
Csde1	0.737975	0.0141014	0.333	0.342	1
Cflar	0.879303	0.0140875	0.286	0.292	1
Atp1a1	0.655731	0.0136411	0.236	0.244	1
Cast	0.714972	0.013484	0.108	0.103	1
Vps29	0.379261	0.0131613	0.158	0.143	1
Mrps7	0.781588	0.0127452	0.149	0.155	1
Eif1	0.404477	0.012697	0.872	0.863	1
Rpl8	0.745021	0.012358	0.772	0.771	1
Pik3ap1	0.365307	0.0122087	0.153	0.17	1
Samhd1	0.52286	0.0119549	0.65	0.641	1
Tcf7l2	0.712834	0.0119328	0.118	0.126	1
Bri3bp	0.200949	0.0118432	0.145	0.125	1
Gadd45g	0.316682	0.0118156	0.114	0.1	1
Psmb9	0.93699	0.0115868	0.684	0.72	1
Atg3	0.408512	0.0115519	0.142	0.155	1
Son	0.168901	0.0111711	0.29	0.257	1
Erp44	0.596026	0.0110366	0.126	0.117	1
Bcl2a1b	0.733572	0.0109863	0.721	0.706	1
Gtf2a1	0.633172	0.0106158	0.118	0.111	1
Ddx39b	0.751379	0.0106149	0.105	0.11	1
Tab2	0.425773	0.0103676	0.196	0.182	1
Ssr3	0.903436	0.00990551	0.141	0.144	1
Ube2i	0.632914	0.00972222	0.328	0.311	1
Atp2b1	0.379209	0.0092529	0.135	0.151	1
Zfp366	0.700958	0.00903577	0.127	0.133	1
Psenen	0.510318	0.00886442	0.256	0.242	1
Snrnp70	0.486682	0.00790452	0.11	0.1	1
Atp5l	0.701606	0.00787602	0.727	0.733	1
Anxa6	0.507756	0.00785091	0.114	0.104	1
Magoh	0.931385	0.00748974	0.123	0.122	1
G3bp1	0.604072	0.00745446	0.22	0.21	1
Ccnd3	0.905002	0.00721633	0.125	0.123	1
Ppig	0.725934	0.00680899	0.128	0.123	1
Oip5os1	0.917645	0.00673491	0.103	0.105	1
Ube2d3	0.787368	0.00656008	0.39	0.381	1
Suds3	0.672346	0.00654998	0.098	0.104	1
Eif3e	0.615414	0.00635974	0.296	0.285	1
Socs2	0.300597	0.00633517	0.398	0.368	1
Ppp2r5a	0.386599	0.00605207	0.116	0.131	1
Ift20	0.136081	0.00550253	0.104	0.083	1
Syf2	0.509641	0.00532653	0.176	0.162	1
Coa3	0.804874	0.00513248	0.137	0.14	1
Sar1a	0.57871	0.00483482	0.157	0.166	1
Prrc2a	0.46496	0.00460279	0.101	0.09	1
Supt16	0.863038	0.00433519	0.123	0.126	1
Vti1b	0.668202	0.0042778	0.15	0.158	1
Sra1	0.883462	0.00416277	0.113	0.116	1
Ubald2	0.388307	0.00411363	0.133	0.119	1
Rab11a	0.827282	0.0038304	0.219	0.215	1
Atp5k	0.745266	0.00381024	0.501	0.516	1
Cope	0.867417	0.00378669	0.137	0.139	1
Ktn1	0.963993	0.00357608	0.292	0.295	1
Trim30d	0.943258	0.00345677	0.12	0.121	1
Map4	0.920018	0.00345061	0.147	0.146	1
Rpl21	0.964774	0.00314619	0.854	0.869	1
Tra2b	0.617818	0.00308941	0.117	0.126	1
Kif21b	0.975967	0.00291866	0.123	0.122	1
Rab22a	0.983316	0.00269833	0.109	0.108	1
Gpx4	0.496326	0.00238058	0.47	0.455	1
Rps27l	0.874734	0.002353	0.718	0.711	1
Nlrc5	0.0611542	0.00226313	0.1	0.075	1
Tmsb4x	0.941563	0.00214826	1	1	1
Tyk2	0.725248	0.00188278	0.126	0.12	1
Tor1aip1	0.557173	0.00180782	0.131	0.122	1
Sf1	0.932881	0.0017578	0.111	0.11	1
Fis1	0.870082	0.00150038	0.377	0.384	1
Ndufa2	0.859602	0.00143537	0.366	0.376	1
Tap2	0.990987	0.00139619	0.199	0.202	1
Pdcd6	0.948557	0.00121499	0.116	0.117	1
Acadm	0.685473	0.0012111	0.118	0.112	1
H2-T22	0.991933	0.00114615	0.187	0.188	1
Map2k2	0.947632	0.00105168	0.116	0.117	1
Psmb5	0.674688	0.000920579	0.238	0.229	1
Peli1	0.140226	0.000878062	0.187	0.161	1
Gnb2	0.929362	0.000862979	0.34	0.337	1
Glyr1	0.694605	0.00073726	0.102	0.108	1
Akr1a1	0.700399	0.000692868	0.342	0.349	1
Nampt	0.709566	0.000607859	0.335	0.333	1
Selenok	0.635395	0.000466411	0.316	0.305	1
C1qbp	0.43384	0.000235927	0.109	0.122	1
Arl6ip1	0.707698	-6.07201e-05	0.334	0.328	1
Mob3a	0.891406	-0.000194847	0.2	0.199	1
Nckap1l	0.534915	-0.000379168	0.201	0.187	1
Wbp4	0.54824	-0.000505175	0.137	0.128	1
Fyn	0.807421	-0.00066039	0.166	0.162	1
Tomm7	0.907875	-0.000915193	0.593	0.595	1
Ppp2r5c	0.56592	-0.000997825	0.103	0.095	1
Stat2	0.46554	-0.00156998	0.152	0.14	1
Rbm8a	0.499164	-0.00164899	0.222	0.208	1
Commd3	0.754194	-0.00172758	0.123	0.117	1
Mier1	0.938748	-0.00202197	0.122	0.12	1
Oat	0.750279	-0.00202536	0.12	0.125	1
Llph	0.739326	-0.00254732	0.275	0.283	1
Arhgap30	0.382568	-0.00272462	0.324	0.301	1
Atp6v1d	0.840319	-0.00275477	0.177	0.181	1
Strip2	0.309794	-0.00291909	0.104	0.089	1
Rack1	0.558724	-0.00297049	0.75	0.721	1
H2-Eb2	0.16367	-0.0029892	0.135	0.112	1
Plekha1	0.514939	-0.00318677	0.116	0.107	1
Tuba1c	0.895392	-0.00329366	0.159	0.157	1
Trim35	0.845367	-0.00331653	0.13	0.127	1
Adipor1	0.871168	-0.0033675	0.114	0.112	1
Rbm42	0.995892	-0.00340523	0.133	0.133	1
Rps27a	0.985425	-0.00375496	0.94	0.922	1
Kxd1	0.607851	-0.00392619	0.126	0.117	1
Eif4h	0.500339	-0.00428074	0.16	0.174	1
Nmi	0.858309	-0.00453086	0.171	0.176	1
Lsm6	0.844129	-0.00461585	0.168	0.17	1
Ybx1	0.993738	-0.00500092	0.487	0.481	1
R3hdm2	0.62432	-0.00507197	0.111	0.105	1
Csnk2a2	0.406953	-0.00507884	0.116	0.104	1
Parp4	0.812566	-0.00534831	0.114	0.111	1
Cct5	0.516972	-0.00658284	0.196	0.184	1
Psmd6	0.51762	-0.00670005	0.106	0.097	1
Ociad1	0.706231	-0.00672241	0.13	0.136	1
Psmb6	0.850011	-0.00728447	0.301	0.298	1
Rdx	0.134877	-0.00729372	0.169	0.141	1
Serpinb6b	0.444911	-0.00732986	0.679	0.656	1
Cdv3	0.764375	-0.00754371	0.113	0.117	1
Hpcal1	0.91193	-0.00768363	0.11	0.112	1
Fam174a	0.755489	-0.00769039	0.125	0.13	1
Arf3	0.502242	-0.00791464	0.137	0.125	1
Fcer1g	0.0610696	-0.00810202	0.417	0.359	1
Cox7a2l	0.827323	-0.00834526	0.433	0.442	1
Frg1	0.92009	-0.00846128	0.172	0.17	1
Slc25a4	0.567939	-0.008987	0.317	0.332	1
Ube2q1	0.672718	-0.00901428	0.143	0.135	1
Scamp2	0.841999	-0.00909432	0.137	0.134	1
Stat3	0.59375	-0.00913029	0.425	0.41	1
Ubxn4	0.456535	-0.00930899	0.174	0.189	1
Canx	0.444359	-0.00985918	0.265	0.246	1
Serbp1	0.841377	-0.0100662	0.375	0.384	1
Rcsd1	0.858389	-0.0102558	0.144	0.147	1
Rbbp7	0.908199	-0.0103062	0.152	0.155	1
Poldip3	0.541478	-0.010405	0.123	0.132	1
Eif3h	0.564705	-0.0106952	0.345	0.33	1
Sumo1	0.741102	-0.0108674	0.273	0.266	1
Mtdh	0.320516	-0.0111213	0.101	0.087	1
Pik3r1	0.809245	-0.0115236	0.444	0.432	1
Psma3	0.88866	-0.0116034	0.422	0.412	1
Pgam1	0.931971	-0.0117374	0.142	0.143	1
Vps35	0.955656	-0.0121303	0.12	0.121	1
Skap2	0.629532	-0.012181	0.29	0.304	1
Bsg	0.816208	-0.0124152	0.128	0.131	1
Psma5	0.788117	-0.0125729	0.363	0.351	1
Cst3	0.973633	-0.0127993	0.957	0.921	1
Myadm	0.727385	-0.01323	0.124	0.13	1
Cops2	0.526417	-0.0135095	0.111	0.102	1
Ube2b	0.692507	-0.0135204	0.26	0.252	1
Cacnb3	0.996768	-0.013535	0.36	0.363	1
Oaz1	0.838754	-0.0139195	0.688	0.67	1
Rbms1	0.659486	-0.0140448	0.118	0.126	1
Reep5	0.498702	-0.0140762	0.278	0.295	1
Rps16	0.847285	-0.0141407	0.922	0.921	1
Stag2	0.767873	-0.0148363	0.122	0.117	1
Pfn1	0.630185	-0.0148701	0.911	0.914	1
Tnpo1	0.508015	-0.0151155	0.103	0.094	1
Slc25a5	0.7862	-0.0151483	0.323	0.332	1
Cct7	0.793604	-0.0153673	0.18	0.184	1
Rps25	0.907077	-0.0154529	0.832	0.812	1
Bclaf1	0.976239	-0.0156281	0.107	0.106	1
Eif3m	0.982864	-0.0157057	0.281	0.28	1
Higd2a	0.648531	-0.0158898	0.198	0.207	1
Kif2a	0.275967	-0.0164474	0.102	0.086	1
Ndfip1	0.689081	-0.0167064	0.125	0.131	1
Alyref	0.660951	-0.016742	0.134	0.126	1
Ndufc1	0.991969	-0.0169237	0.27	0.268	1
Hspa8	0.81084	-0.0174385	0.9	0.867	1
Tomm70a	0.49392	-0.0182587	0.11	0.121	1
Usp8	0.336243	-0.0183491	0.125	0.109	1
Ssb	0.502941	-0.0188777	0.225	0.24	1
Dnajc8	0.382174	-0.0189519	0.313	0.292	1
Rpl24	0.724164	-0.0191464	0.888	0.896	1
Malat1	2.14265e-07	-0.0192527	0.97	0.947	0.00394226
Rnf213	0.586172	-0.0194312	0.133	0.124	1
Sumo2	0.595469	-0.0198164	0.575	0.601	1
Ptcd2	0.570922	-0.0198343	0.169	0.159	1
2021-09-07	0.862111	-0.0200098	0.238	0.234	1
Cab39	0.459148	-0.0208563	0.09	0.1	1
Kpna4	0.811959	-0.0209282	0.162	0.159	1
Tpt1	0.540536	-0.0211067	0.972	0.979	1
Sarnp	0.283727	-0.0212159	0.226	0.203	1
Rpl23	0.608234	-0.0212186	0.959	0.949	1
Krtcap2	0.733197	-0.0215603	0.179	0.185	1
Ifi205	0.0930981	-0.0216618	0.217	0.254	1
Galnt1	0.232969	-0.0217489	0.109	0.091	1
BC005537	0.655849	-0.0218087	0.261	0.269	1
Psmb4	0.958444	-0.0221132	0.289	0.291	1
Tmem128	0.74957	-0.0221217	0.134	0.139	1
Mrps21	0.824164	-0.0224863	0.261	0.255	1
H2-Q6	0.531174	-0.0227052	0.178	0.165	1
Srsf5	0.412881	-0.0229242	0.174	0.189	1
Gng5	0.558962	-0.0231421	0.578	0.59	1
Nipbl	0.913431	-0.0234558	0.122	0.12	1
Larp4b	0.906613	-0.0238303	0.114	0.116	1
Ube2s	0.841921	-0.0238926	0.152	0.155	1
Bcl2a1a	0.976509	-0.0248586	0.39	0.389	1
Cd47	0.888713	-0.0251649	0.38	0.375	1
Rpl38	0.499599	-0.0252783	0.96	0.957	1
Dtx3l	0.569144	-0.0253078	0.253	0.243	1
Rab5if	0.764787	-0.025413	0.154	0.159	1
Cacybp	0.732513	-0.0254978	0.212	0.204	1
Skp1a	0.501268	-0.0256208	0.159	0.148	1
Rps10	0.166604	-0.0258985	0.919	0.926	1
Cox6b1	0.997887	-0.026066	0.588	0.58	1
Lars2	0.938499	-0.0262066	0.965	0.942	1
Rpl18	0.627054	-0.0262486	0.851	0.878	1
Rps26	0.540388	-0.0263567	0.924	0.919	1
Rpl7	0.796943	-0.0266787	0.773	0.765	1
Hnrnph1	0.138064	-0.0271212	0.117	0.095	1
Sin3b	0.267755	-0.0271921	0.204	0.229	1
Hnrnph2	0.794837	-0.02721	0.135	0.138	1
Tmem131l	0.442601	-0.0272513	0.194	0.179	1
Smarca5	0.878345	-0.0275504	0.15	0.152	1
Mrpl18	0.436117	-0.0276391	0.147	0.133	1
Rad21	0.588298	-0.0277199	0.21	0.222	1
Tagln2	0.517149	-0.0277361	0.662	0.62	1
Nfkb2	0.643091	-0.0277493	0.309	0.322	1
Hivep1	0.476642	-0.0278739	0.132	0.121	1
Rras	0.624718	-0.027964	0.103	0.11	1
Gusb	0.411883	-0.0282639	0.132	0.144	1
Stat6	0.447624	-0.0285051	0.094	0.105	1
Rtn4	0.902084	-0.0286857	0.277	0.279	1
1110004F10Rik	0.167566	-0.0287918	0.189	0.162	1
Tapbp	0.927515	-0.0289924	0.396	0.391	1
Ppp1r11	0.323754	-0.0291937	0.197	0.216	1
Psmb1	0.850121	-0.0292983	0.427	0.417	1
Ogfrl1	0.475539	-0.0295261	0.325	0.34	1
Trim30a	0.800014	-0.0295992	0.209	0.206	1
Med13	0.230881	-0.0296827	0.104	0.086	1
Aftph	0.872913	-0.0297646	0.152	0.15	1
Sap18	0.726657	-0.0297705	0.099	0.103	1
Rpl12	0.753198	-0.0298284	0.763	0.758	1
Uqcr10	0.635135	-0.0307155	0.399	0.381	1
Il21r	0.551954	-0.0310545	0.157	0.146	1
Ap3s1	0.931589	-0.0310647	0.113	0.114	1
Rap2b	0.970765	-0.031256	0.343	0.343	1
Hspa4	0.685815	-0.0313174	0.143	0.15	1
Tbcb	0.85617	-0.0320441	0.269	0.271	1
Sf3b6	0.888829	-0.0322296	0.19	0.188	1
Tbc1d4	0.437948	-0.0324436	0.693	0.68	1
Mthfd2	0.415311	-0.0324826	0.138	0.152	1
Rpl26	0.759021	-0.0326964	0.933	0.922	1
Calm2	0.83709	-0.0330574	0.282	0.287	1
Nudc	0.915975	-0.0332466	0.134	0.132	1
Rplp2	0.671254	-0.0332736	0.945	0.955	1
Rpl37	0.592678	-0.0332904	0.954	0.947	1
Pycard	0.845622	-0.0332924	0.155	0.158	1
Hax1	0.465065	-0.0333757	0.137	0.149	1
Snhg1	0.640077	-0.033495	0.162	0.153	1
Ddx3x	0.754898	-0.0336269	0.106	0.102	1
Usp12	0.847599	-0.0336712	0.17	0.173	1
Lsm5	0.547953	-0.0341251	0.159	0.148	1
Eif3k	0.65614	-0.0344936	0.364	0.375	1
Eif2s2	0.888324	-0.0346007	0.471	0.472	1
Ap2b1	0.741354	-0.0346202	0.242	0.248	1
Eps15	0.703906	-0.0353336	0.185	0.191	1
H2-Q7	0.900655	-0.0355448	0.523	0.521	1
Ywhae	0.974598	-0.0357615	0.415	0.415	1
Supt4a	0.671041	-0.0358618	0.372	0.36	1
Nans	0.700044	-0.0363642	0.136	0.142	1
Tln1	0.669321	-0.0365932	0.283	0.294	1
Rassf2	0.974453	-0.0367104	0.182	0.179	1
Rpl23a	0.451917	-0.0369255	0.756	0.76	1
Pkib	0.811619	-0.0373783	0.334	0.339	1
Ndufa4	0.686066	-0.037474	0.515	0.501	1
Psma4	0.915406	-0.0376138	0.328	0.325	1
Ddx24	0.334365	-0.0379081	0.135	0.12	1
Arf1	0.85688	-0.0381273	0.281	0.282	1
Rps11	0.485589	-0.0383941	0.927	0.915	1
Thrap3	0.92844	-0.0384016	0.136	0.134	1
Arpc3	0.546575	-0.0396358	0.648	0.662	1
Psmd13	0.76866	-0.039766	0.121	0.124	1
Nrbp1	0.787631	-0.0400238	0.107	0.11	1
Eif3c	0.9427	-0.0400746	0.355	0.358	1
Nr1h2	0.940064	-0.040154	0.1	0.099	1
Psmd8	0.539359	-0.0404318	0.223	0.208	1
Rpl22l1	0.412418	-0.0405304	0.406	0.428	1
Sp100	0.279913	-0.0407296	0.181	0.159	1
Ewsr1	0.681362	-0.0410682	0.106	0.1	1
Mvb12a	0.532068	-0.0411537	0.114	0.124	1
Tbc1d8	0.556418	-0.0412875	0.227	0.24	1
Phip	0.824055	-0.0420851	0.109	0.112	1
Zfas1	0.531632	-0.0422807	0.21	0.225	1
Selenow	0.661782	-0.0423851	0.414	0.421	1
Tox4	0.377175	-0.0424102	0.105	0.093	1
Gca	0.123485	-0.0425086	0.084	0.105	1
Srp72	0.744789	-0.0425796	0.104	0.099	1
Fam104a	0.8758	-0.0427745	0.228	0.225	1
Rapgef2	0.453153	-0.0428126	0.109	0.121	1
Ak2	0.326726	-0.0428988	0.204	0.225	1
Rabac1	0.768854	-0.0432819	0.217	0.222	1
Ndufs4	0.474592	-0.0433402	0.2	0.214	1
Mvp	0.216009	-0.0434812	0.2	0.227	1
Fau	0.218109	-0.0436352	0.99	0.992	1
Rpl18a	0.275334	-0.043688	0.953	0.946	1
Nop53	0.729108	-0.0437989	0.196	0.189	1
Ost4	0.643104	-0.0438186	0.276	0.283	1
Atxn2l	0.310275	-0.0439202	0.097	0.112	1
Etf1	0.833123	-0.044366	0.184	0.185	1
M6pr	0.761563	-0.0444214	0.259	0.27	1
Srsf11	0.847332	-0.0444478	0.131	0.134	1
Rps7	0.233401	-0.0449863	0.87	0.881	1
Txnl1	0.592544	-0.0452514	0.159	0.167	1
Ndufa7	0.555137	-0.0453938	0.344	0.356	1
Birc2	0.362004	-0.0454921	0.261	0.28	1
Pnpla8	0.403182	-0.0457353	0.115	0.129	1
Ddx6	0.306012	-0.0457376	0.359	0.327	1
Sdha	0.696123	-0.0457819	0.102	0.108	1
Arid4a	0.496126	-0.0461092	0.133	0.122	1
Tomm5	0.588437	-0.0461521	0.107	0.099	1
Isg15	0.410656	-0.046161	0.478	0.5	1
Hnrnpm	0.599836	-0.0466408	0.25	0.265	1
Myl12b	0.577439	-0.0466783	0.465	0.479	1
Tnfaip3	0.489954	-0.046764	0.101	0.111	1
Ggta1	0.732278	-0.0467645	0.112	0.117	1
Pebp1	0.648013	-0.0469619	0.139	0.147	1
Hat1	0.835867	-0.04784	0.14	0.135	1
Snhg8	0.851898	-0.0479322	0.166	0.167	1
Csnk1d	0.866362	-0.0479795	0.118	0.121	1
Ikbkb	0.998953	-0.0484889	0.187	0.185	1
Smap2	0.764783	-0.0485167	0.125	0.129	1
Arpc1a	0.20244	-0.048567	0.107	0.127	1
Psmc3	0.790475	-0.0485703	0.231	0.223	1
Tnfrsf4	0.543572	-0.0486583	0.183	0.169	1
Srp9	0.414267	-0.0487434	0.218	0.234	1
Ube2e3	0.21957	-0.0487891	0.129	0.149	1
2021-03-05	0.135124	-0.0489649	0.218	0.248	1
Ppa1	0.152099	-0.0492858	0.082	0.101	1
Uba1	0.97227	-0.0493209	0.123	0.123	1
Naca	0.79184	-0.0498009	0.636	0.629	1
Dctn3	0.752493	-0.0498436	0.192	0.184	1
Ubap2l	0.490914	-0.0500014	0.155	0.143	1
Ilrun	0.777712	-0.05004	0.235	0.229	1
Bcl2a1d	0.470275	-0.0500413	0.367	0.388	1
Nfe2l2	0.937158	-0.0505615	0.112	0.111	1
Trip12	0.723929	-0.0515918	0.166	0.172	1
Atp5g2	0.201904	-0.0516526	0.528	0.568	1
Tmem140	0.145839	-0.051678	0.108	0.13	1
Rab11b	0.919311	-0.0517269	0.125	0.126	1
Gbp5	0.822655	-0.0523644	0.45	0.456	1
H3f3a	0.191115	-0.0525473	0.813	0.819	1
Gypc	0.77909	-0.0527426	0.141	0.134	1
Npc2	0.562723	-0.0531965	0.693	0.681	1
Eif4g2	0.626411	-0.0532802	0.332	0.341	1
Rps19	0.174984	-0.0533723	0.972	0.978	1
Zfp36	0.836288	-0.0534383	0.143	0.139	1
Rpl13	0.114444	-0.0539679	0.938	0.937	1
Btf3	0.367737	-0.054597	0.644	0.653	1
Bcl10	0.201695	-0.0546075	0.091	0.109	1
Ehmt2	0.936665	-0.0546795	0.138	0.135	1
St8sia4	0.394161	-0.0547334	0.149	0.163	1
Trir	0.927623	-0.0547814	0.226	0.227	1
Nsmce1	0.713969	-0.0553647	0.17	0.176	1
Hdac1	0.569472	-0.0555741	0.126	0.134	1
Mrps14	0.416736	-0.0560406	0.165	0.149	1
Rsu1	0.554196	-0.0561298	0.096	0.104	1
Rpl13a	0.240522	-0.0565152	0.842	0.874	1
Spop	0.378002	-0.0568031	0.337	0.36	1
Cmpk1	0.220132	-0.0569731	0.172	0.195	1
Csrp1	0.35958	-0.0586352	0.368	0.388	1
Mpc2	0.887785	-0.05914	0.235	0.235	1
Riok3	0.248996	-0.0592036	0.222	0.245	1
Gnai2	0.598683	-0.0593718	0.547	0.556	1
Akap13	0.910059	-0.0594276	0.227	0.231	1
Ndufb2	0.802573	-0.0603431	0.199	0.205	1
Snrpd2	0.21525	-0.0604166	0.222	0.247	1
Dnajc5	0.394427	-0.0605513	0.092	0.104	1
Eif5	0.6125	-0.0609025	0.165	0.174	1
Ncl	0.663955	-0.0610789	0.324	0.33	1
Atp5g1	0.538233	-0.0617279	0.293	0.307	1
Mien1	0.811201	-0.0618211	0.206	0.208	1
Tubb2a	0.532206	-0.0618883	0.199	0.211	1
Cox6a1	0.595632	-0.0619001	0.416	0.424	1
Tbrg1	0.73211	-0.0622584	0.18	0.184	1
Synj1	0.626188	-0.0622888	0.137	0.144	1
Kif3b	0.0364018	-0.0628765	0.086	0.115	1
Sugt1	0.268992	-0.0629225	0.283	0.31	1
Mrps16	0.351759	-0.0633493	0.163	0.18	1
Ensa	0.0657558	-0.0637816	0.12	0.15	1
Xrn2	0.321066	-0.0639437	0.102	0.116	1
N4bp1	0.282978	-0.0641101	0.122	0.138	1
Got2	0.200823	-0.0644218	0.219	0.246	1
Ndufa3	0.518769	-0.0645178	0.496	0.52	1
Stx4a	0.582374	-0.0645517	0.115	0.106	1
Il1b	0.295583	-0.064774	0.191	0.211	1
BC031181	0.486107	-0.0651421	0.123	0.133	1
Ctnna1	0.28063	-0.0653974	0.188	0.209	1
Nedd8	0.569746	-0.0656817	0.468	0.474	1
Sirt2	0.338016	-0.0656849	0.117	0.132	1
Mreg	0.787011	-0.0658206	0.172	0.164	1
Snap23	0.121712	-0.0661531	0.165	0.193	1
Cd2bp2	0.720043	-0.0666557	0.105	0.099	1
Rps14	0.267724	-0.0668752	0.941	0.942	1
Stard7	0.32646	-0.0669271	0.097	0.111	1
Atp6v0d1	0.261227	-0.0672123	0.155	0.175	1
C130026I21Rik	0.441593	-0.0673281	0.134	0.147	1
Ube2l3	0.864986	-0.0679465	0.356	0.353	1
Junb	0.241993	-0.0683927	0.325	0.353	1
Arglu1	0.527058	-0.0684444	0.102	0.111	1
Phf11b	0.825622	-0.0686773	0.289	0.292	1
Gatad1	0.387042	-0.0688354	0.13	0.143	1
Nrbf2	0.918115	-0.0690241	0.126	0.126	1
Romo1	0.815174	-0.0692424	0.293	0.297	1
Khdrbs1	0.620977	-0.069434	0.186	0.192	1
Zfp106	0.919462	-0.0697197	0.133	0.133	1
Zfp706	0.0854948	-0.0697332	0.143	0.172	1
Tmem160	0.38292	-0.0697549	0.18	0.194	1
Spr	0.431579	-0.0700522	0.111	0.123	1
Eif3i	0.272677	-0.0701449	0.17	0.189	1
Eif3d	0.464117	-0.0701592	0.128	0.138	1
Mrpl13	0.256818	-0.070202	0.183	0.206	1
Bola2	0.643559	-0.0704882	0.222	0.21	1
Fxr1	0.847041	-0.0705728	0.225	0.229	1
Polr3c	0.33015	-0.0707912	0.142	0.158	1
Rpsa	0.0982677	-0.0710982	0.911	0.903	1
Uqcrfs1	0.790263	-0.071284	0.226	0.217	1
Cyba	0.469065	-0.0713496	0.831	0.808	1
Commd1	0.388696	-0.0715096	0.107	0.121	1
Prr13	0.573324	-0.0718045	0.349	0.353	1
Atp5c1	0.621528	-0.0727086	0.338	0.346	1
Uap1	0.723292	-0.0728009	0.18	0.184	1
Cox7b	0.68989	-0.0734732	0.484	0.482	1
Sri	0.410186	-0.0734808	0.527	0.524	1
Mrtfa	0.58865	-0.0737281	0.142	0.151	1
Aif1	0.565498	-0.0738098	0.384	0.39	1
Sp110	0.824086	-0.074392	0.172	0.174	1
Cd52	0.263625	-0.0744605	0.813	0.809	1
Rps21	0.054845	-0.0746418	0.97	0.968	1
Itgb1	0.221267	-0.0746672	0.361	0.391	1
Rtraf	0.718878	-0.0750596	0.368	0.37	1
Psmb8	0.168394	-0.0752641	0.749	0.767	1
Etfa	0.86414	-0.0754017	0.103	0.1	1
Irf5	0.374584	-0.0763547	0.242	0.257	1
Rpl41	0.00673661	-0.0764432	0.986	0.98	1
Dync1h1	0.878474	-0.0771214	0.132	0.128	1
Rap1a	0.972108	-0.0771613	0.203	0.202	1
Ube2r2	0.662838	-0.0771836	0.111	0.117	1
Txndc9	0.277893	-0.0772515	0.109	0.125	1
Commd6	0.718849	-0.0786202	0.112	0.116	1
Slamf7	0.0741889	-0.0792971	0.223	0.261	1
Pfdn1	0.469833	-0.0795793	0.128	0.114	1
Rtn3	0.611565	-0.079892	0.122	0.113	1
Usp3	0.385659	-0.0799018	0.089	0.101	1
Tmem167	0.612042	-0.0801884	0.213	0.22	1
Adprh	0.622775	-0.0802079	0.12	0.126	1
Gltp	0.116169	-0.080548	0.162	0.191	1
Pcgf5	0.791441	-0.0805616	0.28	0.285	1
Ppib	0.412344	-0.0806287	0.341	0.357	1
Anxa2	0.582348	-0.081134	0.442	0.448	1
Cript	0.438666	-0.0813093	0.162	0.177	1
Smagp	0.182191	-0.0815033	0.175	0.2	1
Rps4x	0.144311	-0.0816072	0.85	0.854	1
Srrm2	0.771921	-0.0817828	0.267	0.254	1
Vwa5a	0.812413	-0.0820592	0.243	0.247	1
Mrpl36	0.37406	-0.0822057	0.101	0.114	1
Rpl19	0.0083846	-0.0823143	0.961	0.968	1
Rhoa	0.496521	-0.0825867	0.494	0.511	1
Nub1	0.851813	-0.0829082	0.289	0.29	1
Suz12	0.996951	-0.0830758	0.1	0.099	1
Nuak2	0.250958	-0.0831637	0.115	0.133	1
Rab4b	0.142982	-0.083313	0.099	0.121	1
Psip1	0.593399	-0.0833241	0.133	0.122	1
Stat5a	0.415503	-0.0833444	0.163	0.178	1
Parp14	0.893469	-0.0834122	0.14	0.136	1
Wbp11	0.429754	-0.0836133	0.108	0.119	1
Mrps6	0.750231	-0.0837575	0.109	0.103	1
Znhit1	0.876996	-0.0837592	0.143	0.143	1
Znfx1	0.535808	-0.0839866	0.13	0.138	1
Slfn2	0.509992	-0.0840023	0.414	0.425	1
Bcl7c	0.314093	-0.0841446	0.194	0.212	1
Pafah1b3	0.82463	-0.0842018	0.153	0.155	1
Mllt6	0.332465	-0.0844011	0.12	0.134	1
Tcea1	0.972797	-0.0852401	0.21	0.207	1
Pabpc1	0.405781	-0.0856546	0.583	0.594	1
Brd2	0.229887	-0.0857227	0.162	0.183	1
Pgk1	0.518457	-0.0862046	0.23	0.242	1
Ccser2	0.58554	-0.0865084	0.156	0.164	1
Taf1d	0.620236	-0.0865396	0.114	0.122	1
Mbd2	0.482559	-0.0866041	0.231	0.246	1
Eef1a1	0.0331952	-0.0866677	0.936	0.928	1
Ptpn2	0.471857	-0.0869477	0.162	0.174	1
Nfe2l1	0.85968	-0.0872808	0.23	0.22	1
Tor1aip2	0.56869	-0.0875443	0.121	0.128	1
Psmc6	0.591974	-0.0877755	0.136	0.144	1
Rpl27a	0.00204124	-0.0880288	0.955	0.96	1
Specc1	0.224267	-0.0890486	0.132	0.11	1
Fnbp1l	0.31246	-0.0895698	0.116	0.13	1
Rps6	0.112813	-0.0896312	0.723	0.736	1
Cct4	0.142864	-0.0900229	0.192	0.219	1
Polr2g	0.205592	-0.0902632	0.266	0.295	1
Zc3h15	0.398985	-0.0906569	0.21	0.227	1
Psmc4	0.322123	-0.0913355	0.124	0.138	1
Cblb	0.438459	-0.0914276	0.133	0.143	1
Srrm1	0.845307	-0.0914307	0.218	0.215	1
Sppl2a	0.947499	-0.0915386	0.179	0.179	1
Nfkbie	0.53697	-0.0915458	0.152	0.162	1
Brd7	0.65838	-0.0918649	0.117	0.124	1
Mrpl42	0.298425	-0.0920385	0.155	0.173	1
Rpl5	0.187967	-0.0922084	0.7	0.702	1
Ddx5	0.272657	-0.0922697	0.491	0.511	1
Crem	0.858946	-0.0923727	0.151	0.152	1
Scpep1	0.168218	-0.0925143	0.211	0.238	1
Csnk2a1	0.435762	-0.0928545	0.209	0.219	1
Rab8a	0.408474	-0.0928699	0.212	0.228	1
Arl1	0.262357	-0.0929966	0.117	0.134	1
Chrac1	0.382603	-0.0934313	0.113	0.126	1
Pdlim4	0.104075	-0.0938737	0.169	0.201	1
Snu13	0.946795	-0.0941773	0.135	0.134	1
Far1	0.097146	-0.0943403	0.084	0.106	1
Dnase1l3	0.0765862	-0.0945255	0.458	0.504	1
Anxa4	0.386919	-0.0945523	0.295	0.315	1
Tank	0.181275	-0.0948599	0.189	0.215	1
St13	0.96933	-0.0951262	0.268	0.266	1
Chmp2a	0.360156	-0.095423	0.332	0.354	1
Rwdd1	0.258776	-0.0954816	0.146	0.165	1
Pgap2	0.348214	-0.0955887	0.151	0.166	1
Aurkaip1	0.595743	-0.0959249	0.165	0.173	1
Hint3	0.20163	-0.0959453	0.185	0.208	1
Rala	0.228636	-0.0961613	0.34	0.367	1
Rps29	0.0019394	-0.0965487	0.996	0.992	1
Sema4a	0.611157	-0.0968548	0.118	0.126	1
Cd82	0.0456817	-0.0970048	0.088	0.115	1
Rpl7a	0.108722	-0.0972816	0.725	0.738	1
Tmem134	0.553362	-0.0975371	0.341	0.348	1
Cd63	0.348882	-0.0975748	0.521	0.545	1
Arf5	0.519072	-0.0980591	0.478	0.484	1
Eif4e2	0.712165	-0.0984804	0.177	0.182	1
Phf5a	0.441163	-0.0986806	0.101	0.111	1
Ciao2a	0.662944	-0.0987888	0.173	0.178	1
Dek	0.990299	-0.0998391	0.37	0.361	1
Ncoa3	0.986987	-0.0999108	0.103	0.102	1
Ap2m1	0.288615	-0.100612	0.138	0.154	1
Orai1	0.367901	-0.101015	0.105	0.117	1
Rnf19b	0.0886778	-0.101154	0.347	0.396	1
Rpl36a	0.100582	-0.101225	0.66	0.666	1
Cep350	0.545904	-0.10125	0.11	0.1	1
Rilpl2	0.310464	-0.102336	0.138	0.154	1
Mt1	0.579908	-0.102553	0.361	0.367	1
2900097C17Rik	0.85838	-0.102765	0.172	0.174	1
Polr1d	0.413218	-0.102925	0.289	0.302	1
Mrpl48	0.120441	-0.103131	0.081	0.101	1
Hnrnpa1	0.632703	-0.104016	0.291	0.297	1
Htra2	0.535185	-0.104197	0.139	0.148	1
Hmox2	0.954272	-0.10447	0.105	0.104	1
Rnaseh2b	0.0967911	-0.104512	0.091	0.113	1
Fam107b	0.547198	-0.104589	0.2	0.21	1
S100a13	0.501598	-0.104692	0.253	0.266	1
Atrx	0.826173	-0.104868	0.264	0.252	1
Bmt2	0.0454246	-0.104881	0.127	0.158	1
Ghitm	0.455391	-0.104883	0.323	0.337	1
Rps13	0.0315066	-0.104889	0.88	0.918	1
Psmd12	0.182363	-0.105662	0.118	0.138	1
Washc1	0.331824	-0.105962	0.158	0.174	1
Gng12	0.0706449	-0.105963	0.106	0.133	1
Hpf1	0.717838	-0.105971	0.099	0.103	1
Pnrc1	0.489781	-0.106054	0.27	0.281	1
Lmnb1	0.477176	-0.106171	0.173	0.184	1
Slfn5	0.141848	-0.107302	0.148	0.174	1
Rpl11	0.00872826	-0.107798	0.868	0.874	1
Mif4gd	0.895711	-0.108333	0.228	0.227	1
Rpl34	0.00215425	-0.108869	0.941	0.95	1
Atp6v0e	0.226783	-0.10888	0.471	0.5	1
Ndufa1	0.453712	-0.10928	0.338	0.348	1
Atp5md	0.088906	-0.109868	0.56	0.594	1
Atp5j	0.345553	-0.110845	0.399	0.415	1
Ifi35	0.808517	-0.11115	0.159	0.161	1
Dock11	0.186298	-0.111638	0.118	0.14	1
Btg2	0.932036	-0.11217	0.101	0.101	1
Dnajc15	0.36263	-0.112233	0.171	0.185	1
Phf11a	0.802983	-0.112383	0.127	0.129	1
Cyb5r3	0.0649095	-0.112387	0.133	0.163	1
B2m	0.00166406	-0.112502	0.99	0.985	1
Eif1ax	0.262949	-0.112618	0.164	0.182	1
Uqcrb	0.326972	-0.11266	0.366	0.381	1
Itga4	0.50474	-0.11283	0.338	0.358	1
Dock2	0.54879	-0.11337	0.153	0.162	1
Tmem243	0.063751	-0.113459	0.091	0.116	1
Fuca1	0.336114	-0.113882	0.118	0.132	1
Selenof	0.428756	-0.113971	0.144	0.155	1
Sp140	0.340457	-0.114255	0.454	0.473	1
Mfhas1	0.0945012	-0.114831	0.085	0.107	1
Sdhb	0.873374	-0.115133	0.153	0.149	1
Eif6	0.485624	-0.115364	0.11	0.12	1
Serpinb9	0.552138	-0.11545	0.509	0.512	1
Rps27	0.00161509	-0.116353	0.974	0.975	1
Phb2	0.284186	-0.116475	0.101	0.115	1
Nme2	0.488738	-0.116497	0.426	0.43	1
Eloc	0.222168	-0.116548	0.346	0.369	1
Hmg20b	0.239923	-0.116618	0.128	0.144	1
Cd80	0.208256	-0.11718	0.131	0.15	1
Rpl14	0.121521	-0.117923	0.707	0.704	1
Casp3	0.471533	-0.11806	0.184	0.193	1
Rps3	0.0281464	-0.118503	0.827	0.846	1
Stard3nl	0.235579	-0.120162	0.111	0.127	1
Pum2	0.241384	-0.120283	0.126	0.143	1
Rab11fip1	0.565992	-0.120329	0.111	0.119	1
Syngr2	0.0884761	-0.120509	0.527	0.559	1
Psma2	0.27164	-0.121211	0.398	0.417	1
Samsn1	0.216558	-0.12145	0.669	0.699	1
Snf8	0.096099	-0.121649	0.13	0.157	1
Efr3a	0.223218	-0.121788	0.086	0.102	1
Slirp	0.257743	-0.121796	0.2	0.219	1
Brk1	0.056929	-0.12185	0.382	0.419	1
Rac2	0.192235	-0.122798	0.183	0.205	1
Sbno2	0.65687	-0.122824	0.096	0.101	1
Mcl1	0.0246271	-0.122827	0.41	0.466	1
Rpl28	0.03078	-0.122887	0.855	0.842	1
Rpl10a	0.0359925	-0.122921	0.732	0.726	1
Micos13	0.722699	-0.123157	0.218	0.219	1
Fgfr1op2	0.266406	-0.123545	0.161	0.18	1
Tle3	0.0342329	-0.123605	0.192	0.232	1
Rpl30	0.00216741	-0.123761	0.91	0.925	1
Rpl32	0.00785045	-0.123931	0.918	0.921	1
Elob	0.0550262	-0.124171	0.516	0.561	1
Ndufs8	0.455322	-0.124277	0.111	0.122	1
Rabgap1l	0.190344	-0.125536	0.113	0.132	1
Ola1	0.751682	-0.126265	0.145	0.137	1
Btg1	0.0356485	-0.126405	0.84	0.867	1
Resf1	0.715607	-0.126855	0.142	0.134	1
Rps24	2.33295e-05	-0.127565	0.98	0.982	0.429239
Marcks	0.147386	-0.127901	0.721	0.73	1
Ppp2ca	0.217197	-0.128128	0.177	0.199	1
Atp5mpl	0.198427	-0.128769	0.473	0.502	1
Psma7	0.138117	-0.128848	0.614	0.615	1
Dynll2	0.114682	-0.128927	0.365	0.396	1
Birc6	0.819448	-0.129458	0.099	0.102	1
Rps15a	0.00501069	-0.129663	0.911	0.941	1
Mapre1	0.390994	-0.130371	0.256	0.27	1
Gls	0.0580059	-0.130401	0.116	0.147	1
Marcksl1	0.32755	-0.131383	0.656	0.638	1
P2ry10	0.958004	-0.131617	0.14	0.137	1
Nfkbib	0.131177	-0.131758	0.213	0.242	1
Triobp	0.240368	-0.131824	0.107	0.124	1
Sbds	0.151948	-0.131968	0.146	0.17	1
Kmt2e	0.348547	-0.132726	0.13	0.112	1
Lima1	0.058122	-0.132822	0.147	0.18	1
Rps2	0.0174789	-0.1329	0.83	0.821	1
Hsf2	0.108117	-0.133175	0.079	0.1	1
Rps3a1	0.00290774	-0.133296	0.867	0.879	1
Abcf1	0.539811	-0.133392	0.115	0.125	1
Rsrc2	0.0853965	-0.133481	0.107	0.132	1
Hck	0.326721	-0.133523	0.21	0.226	1
Ube2f	0.105656	-0.133535	0.162	0.191	1
Rpl27	0.00049397	-0.134227	0.91	0.916	1
Rbm22	0.44515	-0.134236	0.103	0.113	1
Pde6d	0.282699	-0.135057	0.097	0.111	1
Ramac	0.258959	-0.135739	0.092	0.107	1
Gpr132	0.116777	-0.135912	0.152	0.178	1
Cdc42ep3	0.342486	-0.13619	0.09	0.102	1
Ogfr	0.483216	-0.136427	0.102	0.11	1
Lrch4	0.511015	-0.13653	0.099	0.106	1
Dctn2	0.399148	-0.137048	0.131	0.142	1
Otulin	0.494558	-0.13718	0.14	0.15	1
Tmem258	0.064327	-0.137704	0.265	0.3	1
Cuta	0.0819959	-0.137994	0.108	0.134	1
Il4i1	0.611239	-0.138305	0.386	0.396	1
Fnbp1	0.0439711	-0.138855	0.219	0.261	1
Swap70	0.125703	-0.138944	0.309	0.342	1
Aamp	0.12714	-0.139148	0.196	0.223	1
Rbis	0.227964	-0.13945	0.17	0.19	1
Atp5f1	0.192962	-0.140365	0.375	0.401	1
Dok1	0.184543	-0.140592	0.204	0.228	1
Ilk	0.926621	-0.140643	0.121	0.121	1
Gatm	0.450953	-0.14069	0.11	0.12	1
Ccdc124	0.0559897	-0.141243	0.106	0.134	1
Scaf11	0.625369	-0.141326	0.102	0.108	1
Tmbim4	0.0543457	-0.141518	0.284	0.325	1
Rps18	0.0230589	-0.143494	0.849	0.856	1
Psmc2	0.140672	-0.14367	0.121	0.142	1
Psmd7	0.0901251	-0.144273	0.174	0.205	1
Mxd1	0.209438	-0.14487	0.327	0.349	1
Rpl39	1.20446e-05	-0.144941	0.973	0.972	0.221608
Rpl29	0.013775	-0.145177	0.634	0.681	1
Pex13	0.137419	-0.145464	0.086	0.105	1
Rps5	0.000731515	-0.145504	0.886	0.907	1
Vps28	0.0854775	-0.146231	0.165	0.195	1
Cfl1	0.00985765	-0.146486	0.778	0.792	1
Tbc1d15	0.0232594	-0.147017	0.141	0.18	1
mt-Nd3	0.114235	-0.147035	0.242	0.273	1
Wasf2	0.239196	-0.147686	0.173	0.192	1
Psmd11	0.23221	-0.14773	0.153	0.172	1
Rpl17	0.000108358	-0.14835	0.906	0.889	1
Fbxw11	0.0459893	-0.148397	0.078	0.104	1
Med21	0.0420549	-0.148442	0.121	0.153	1
Psmc1	0.133412	-0.148563	0.109	0.131	1
Nedd4	0.141398	-0.148744	0.124	0.147	1
Ndufb1-ps	0.111821	-0.14884	0.632	0.632	1
Tmem234	0.379941	-0.149321	0.183	0.2	1
Map2k1	0.0786496	-0.149717	0.109	0.135	1
Rhoc	0.000800461	-0.149788	0.089	0.138	1
Rpl3	0.00687844	-0.150377	0.768	0.798	1
Sec62	0.358313	-0.150483	0.116	0.129	1
Abracl	0.263607	-0.150635	0.437	0.451	1
Mapre2	0.293545	-0.151074	0.112	0.127	1
Psma6	0.00811451	-0.151439	0.272	0.326	1
Ccdc28b	0.0335374	-0.152137	0.089	0.119	1
Yme1l1	0.299997	-0.152594	0.093	0.107	1
Ier5	0.115214	-0.152907	0.242	0.271	1
Eif3g	0.0487268	-0.154197	0.162	0.198	1
Hnrnpf	0.180342	-0.154452	0.345	0.37	1
Atxn7l3b	0.791667	-0.154627	0.161	0.163	1
Npm1	0.270927	-0.15536	0.599	0.601	1
Clec2d	0.353879	-0.155731	0.22	0.236	1
Tsn	0.234575	-0.156189	0.11	0.127	1
Kpna3	0.0619117	-0.156273	0.234	0.271	1
Prkar1a	0.605212	-0.156907	0.191	0.195	1
Gtpbp1	0.196887	-0.157248	0.099	0.116	1
Vrk2	0.00534179	-0.15781	0.102	0.146	1
Nt5c	0.141759	-0.157923	0.21	0.236	1
Ezh2	0.138136	-0.158026	0.13	0.153	1
Rap1b	0.0994066	-0.15891	0.376	0.405	1
Dcp2	0.463547	-0.159598	0.093	0.102	1
Tax1bp1	0.0837337	-0.159649	0.414	0.441	1
Plxnc1	0.409626	-0.159699	0.343	0.357	1
Rpl10	0.0202036	-0.160092	0.799	0.796	1
Ubc	0.166827	-0.160487	0.503	0.517	1
H2-Q4	0.105866	-0.160975	0.103	0.126	1
Fbxo6	0.00590229	-0.161018	0.09	0.129	1
Dnaja2	0.0270029	-0.161142	0.166	0.205	1
Anxa7	0.0257822	-0.161281	0.115	0.151	1
Foxp4	0.0856053	-0.161678	0.106	0.13	1
Gas5	0.539522	-0.161921	0.577	0.58	1
Cbx1	0.210762	-0.161921	0.12	0.137	1
Zfand6	0.241102	-0.162131	0.235	0.254	1
Eif1a	0.115031	-0.162503	0.156	0.183	1
Upf2	0.550878	-0.162766	0.102	0.109	1
Fam241a	0.00521877	-0.163598	0.084	0.122	1
Supt6	0.261709	-0.164048	0.141	0.158	1
Pabpn1	0.805502	-0.164347	0.205	0.193	1
Rplp1	2.35244e-06	-0.164396	0.982	0.979	0.0432826
Use1	0.232955	-0.164986	0.216	0.238	1
Rpl37a	1.28677e-07	-0.165175	0.979	0.982	0.00236754
Psmc5	0.0809086	-0.166674	0.168	0.198	1
Rnh1	0.381276	-0.166705	0.197	0.208	1
Pxn	0.138171	-0.167831	0.149	0.172	1
Flt3	0.0492862	-0.168514	0.131	0.162	1
Vim	0.237051	-0.168881	0.383	0.402	1
Plaat3	0.0578877	-0.169165	0.51	0.535	1
Slc9a3r1	0.0103914	-0.169864	0.099	0.137	1
Apaf1	0.333608	-0.170185	0.138	0.152	1
Chmp4b	0.114142	-0.170698	0.352	0.387	1
Rpl35	0.00113519	-0.171412	0.816	0.841	1
Arf4	0.131055	-0.173226	0.346	0.372	1
1810058I24Rik	0.0428541	-0.173581	0.163	0.198	1
Scand1	0.00173565	-0.17436	0.486	0.551	1
Snw1	0.193101	-0.174729	0.111	0.13	1
Katna1	0.106998	-0.174854	0.09	0.111	1
H2-K1	0.000487117	-0.175068	0.891	0.909	1
Wtap	0.349335	-0.175394	0.089	0.1	1
Bcl3	0.065202	-0.176353	0.141	0.169	1
Glipr2	0.00911239	-0.176644	0.506	0.555	1
Sec11c	0.246969	-0.177092	0.239	0.258	1
Dad1	0.225718	-0.177147	0.13	0.147	1
Clic4	0.0397359	-0.177697	0.588	0.612	1
Psmb2	0.109615	-0.177699	0.217	0.243	1
Cmc2	0.157319	-0.177793	0.277	0.301	1
Gm13546	0.502427	-0.178199	0.176	0.183	1
Eif5a	0.0407899	-0.17905	0.358	0.392	1
Eid1	0.12017	-0.17969	0.179	0.206	1
Sf3b2	0.0686863	-0.179718	0.197	0.23	1
Ndufv3	0.0809462	-0.179858	0.211	0.243	1
Rpl6	0.000321466	-0.180537	0.831	0.845	1
Mrpl43	0.463289	-0.180634	0.128	0.136	1
Hsd17b11	0.060452	-0.182993	0.093	0.119	1
Tmem123	0.00555574	-0.183249	0.704	0.746	1
Gpd2	0.0106029	-0.183557	0.125	0.166	1
Stxbp3	0.257362	-0.185552	0.206	0.225	1
Rps9	1.6189e-06	-0.18558	0.962	0.98	0.0297861
Asnsd1	0.232152	-0.186805	0.089	0.104	1
Rab2a	0.0327903	-0.187576	0.249	0.289	1
Mrpl45	0.162474	-0.189009	0.083	0.1	1
Cd9	0.165582	-0.189023	0.176	0.198	1
Kdm1a	0.00586634	-0.189512	0.077	0.113	1
Rps20	1.57606e-07	-0.189723	0.952	0.952	0.0028998
Selplg	0.101959	-0.191822	0.414	0.439	1
Rab21	0.0929935	-0.19191	0.372	0.398	1
Arfrp1	0.00620393	-0.192723	0.067	0.102	1
Rpl9	0.000239941	-0.192805	0.864	0.872	1
Lsm1	0.250422	-0.193275	0.099	0.113	1
Vcp	0.0555889	-0.193847	0.361	0.395	1
Psme1	4.23733e-06	-0.194769	0.888	0.912	0.0779625
Lamtor5	0.438704	-0.195742	0.163	0.173	1
Fas	0.0188846	-0.195967	0.106	0.142	1
Smndc1	0.25774	-0.196881	0.143	0.159	1
Spic	0.156285	-0.19753	0.103	0.122	1
1110038F14Rik	0.0181802	-0.197542	0.14	0.178	1
Os9	0.415227	-0.19784	0.117	0.127	1
Atl3	0.0205673	-0.198092	0.127	0.164	1
Ubl5	0.00409185	-0.199092	0.575	0.614	1
Rasa2	0.0525935	-0.200074	0.111	0.14	1
Cat	0.0120465	-0.200687	0.171	0.216	1
Fam129a	0.123271	-0.203448	0.192	0.217	1
Ssr4	0.0151472	-0.206058	0.236	0.283	1
Smarce1	0.027761	-0.206338	0.352	0.396	1
Cdc5l	0.0786252	-0.206422	0.128	0.155	1
Bzw1	0.00148822	-0.206922	0.222	0.284	1
Lrrk1	0.318811	-0.206936	0.183	0.198	1
Pakap.1	0.00537741	-0.207566	0.151	0.198	1
Tgtp1	0.0664779	-0.207798	0.121	0.148	1
Prdx2	0.0789957	-0.209127	0.294	0.326	1
Zfp36l1	0.0791378	-0.210086	0.268	0.304	1
Hnrnpa0	0.191448	-0.210882	0.267	0.286	1
Ythdf2	0.0344207	-0.213077	0.097	0.127	1
Commd4	0.0534802	-0.214571	0.1	0.127	1
Cd8a	0.0622393	-0.215394	0.08	0.103	1
Rbm7	0.00699126	-0.215872	0.069	0.104	1
Sqstm1	0.00363722	-0.216486	0.244	0.297	1
Rab9	0.077422	-0.217797	0.152	0.18	1
Nup88	0.00472069	-0.219875	0.091	0.131	1
Clta	0.000733834	-0.223108	0.523	0.582	1
Rps28	3.43774e-10	-0.224473	0.953	0.965	6.3251e-06
Hp1bp3	0.169003	-0.224792	0.134	0.154	1
Epsti1	0.0035321	-0.224842	0.683	0.735	1
Rps23	1.89269e-09	-0.225284	0.923	0.928	3.48237e-05
Traf1	0.00663995	-0.225445	0.509	0.55	1
Rplp0	3.1759e-07	-0.225949	0.867	0.894	0.00584334
Rpl36	5.97109e-07	-0.226441	0.89	0.886	0.0109862
Spsb1	0.00551014	-0.227119	0.074	0.109	1
Dusp2	0.305463	-0.228225	0.097	0.109	1
Lactb	0.00970376	-0.228937	0.39	0.446	1
Cdk11b	0.0209242	-0.228983	0.094	0.126	1
Cdc37	0.0118704	-0.229054	0.236	0.282	1
Slc44a1	0.00218312	-0.229881	0.086	0.13	1
Ube2n	0.0170021	-0.231361	0.278	0.323	1
Bcl2l1	0.000641097	-0.231713	0.058	0.101	1
Rassf4	0.0065589	-0.232324	0.193	0.245	1
Bcl9	0.0609002	-0.233334	0.089	0.113	1
Hint2	0.0347662	-0.233505	0.076	0.102	1
Huwe1	0.065056	-0.234413	0.124	0.15	1
Lsp1	9.86977e-05	-0.234972	0.849	0.879	1
Ppp4r2	0.0330357	-0.235039	0.203	0.239	1
Gpr183	0.970916	-0.236551	0.124	0.12	1
Rab10	0.000952499	-0.237929	0.266	0.333	1
Adam8	0.00402636	-0.238461	0.128	0.175	1
Phyh	0.0132454	-0.239942	0.108	0.146	1
AY036118	2.86578e-07	-0.241371	0.961	0.975	0.00527275
Krcc1	0.0772777	-0.242782	0.195	0.226	1
Gm11808	0.00386935	-0.243725	0.092	0.133	1
4930523C07Rik	0.0993494	-0.244338	0.138	0.161	1
Actb	7.61428e-17	-0.244526	1	1	1.40095e-12
Bbx	0.00494528	-0.245234	0.133	0.177	1
Txn1	2.95284e-06	-0.245808	0.844	0.86	0.0543292
Arpc1b	0.000894317	-0.247855	0.504	0.548	1
Psmd10	0.0102018	-0.25046	0.074	0.106	1
Flnb	0.182822	-0.251083	0.091	0.108	1
Pim1	0.0125519	-0.252551	0.246	0.292	1
Ubxn2a	0.0130695	-0.253913	0.123	0.162	1
Cxcl9	0.00282346	-0.256208	0.564	0.627	1
Cxcl16	0.00255176	-0.257431	0.456	0.512	1
Basp1	2.5175e-05	-0.257476	0.695	0.742	0.463194
Txnrd1	0.00413133	-0.259993	0.144	0.192	1
Eef1b2	7.6013e-05	-0.261143	0.752	0.753	1
Pfdn5	0.000195249	-0.261741	0.611	0.661	1
H3f3b	5.96545e-07	-0.26538	0.682	0.749	0.0109758
Sms	0.000175089	-0.265522	0.078	0.13	1
Cd86	0.063886	-0.266209	0.288	0.314	1
Ube2a	0.0128207	-0.270736	0.082	0.114	1
Tspo	1.3596e-06	-0.271025	0.769	0.786	0.0250153
Dync1i2	0.141865	-0.271137	0.286	0.307	1
Acsl5	2.54546e-05	-0.271313	0.092	0.155	0.468338
Casp1	0.238269	-0.271626	0.089	0.103	1
Tpm3	0.000391689	-0.272762	0.426	0.493	1
Mapkap1	0.026373	-0.273644	0.094	0.125	1
Plscr1	0.00198738	-0.273841	0.201	0.258	1
Rel	0.0109222	-0.275956	0.336	0.379	1
Ncoa7	0.00419467	-0.277081	0.342	0.398	1
Iscu	0.000143191	-0.283009	0.475	0.542	1
Icam1	0.0171051	-0.285584	0.158	0.196	1
Gclc	0.00184122	-0.285713	0.121	0.169	1
Aff1	0.00845893	-0.287176	0.077	0.11	1
Bloc1s1	2.7055e-05	-0.289832	0.058	0.111	0.497785
Cox17	3.16974e-06	-0.292751	0.703	0.759	0.05832
Gadd45b	1.15161e-05	-0.295148	0.768	0.813	0.211884
Psmd14	0.00716697	-0.295467	0.107	0.146	1
Nupr1	5.44542e-06	-0.296521	0.206	0.297	0.10019
Nipa2	0.00169625	-0.299191	0.087	0.13	1
H2afy	0.00111989	-0.299351	0.306	0.37	1
Hmgn3	0.0108547	-0.299849	0.186	0.23	1
Irf1	0.000743429	-0.302733	0.394	0.458	1
Fam53b	0.00490698	-0.306117	0.073	0.108	1
Arhgap31	0.00041196	-0.307966	0.059	0.103	1
Nudt9	0.000116631	-0.308933	0.231	0.306	1
Etv3	0.0318819	-0.311146	0.348	0.384	1
Fam49a	0.00350365	-0.317499	0.22	0.273	1
Pla1a	1.43794e-05	-0.319399	0.054	0.108	0.264567
Psme2	5.31237e-10	-0.319476	0.808	0.861	9.77424e-06
Jdp2	0.00032366	-0.320423	0.111	0.167	1
Mt2	0.000590092	-0.321536	0.189	0.254	1
Arl5c	0.000722484	-0.323277	0.306	0.369	1
Rgs12	0.00013174	-0.325459	0.098	0.154	1
H2-T23	3.68126e-05	-0.327318	0.266	0.35	0.677316
Itm2c	0.00118382	-0.331713	0.364	0.423	1
Gpbp1	0.00129595	-0.331746	0.246	0.305	1
Rnf115	0.000826186	-0.331835	0.288	0.348	1
Gramd3	0.00286184	-0.333271	0.185	0.234	1
Tnip1	0.000214216	-0.334691	0.166	0.231	1
Nfkbia	7.16328e-05	-0.336262	0.561	0.627	1
Fam177a	0.00023131	-0.337379	0.199	0.268	1
Nabp1	0.000118041	-0.341201	0.257	0.337	1
Ly75	0.00119762	-0.341502	0.248	0.311	1
H2afz	2.72185e-08	-0.345242	0.784	0.833	0.000500794
Herc6	0.132132	-0.346261	0.143	0.163	1
Ifi30	1.32615e-10	-0.351933	0.819	0.87	2.43999e-06
Ube2l6	0.0266152	-0.352457	0.275	0.306	1
Tnfaip2	0.0606771	-0.354069	0.149	0.176	1
Gpr137b	3.16952e-05	-0.359234	0.085	0.144	0.583161
Rrad	0.003572	-0.362721	0.14	0.187	1
Ppfibp2	3.29835e-06	-0.363365	0.055	0.113	0.0606863
Ndufv2	0.000260701	-0.364963	0.304	0.369	1
Cd83	0.000380078	-0.36572	0.329	0.395	1
Cdkn2b	0.000227645	-0.367408	0.107	0.162	1
Jund	2.49585e-06	-0.37077	0.243	0.34	0.0459212
Skil	0.00243909	-0.374308	0.106	0.15	1
Dusp1	0.000318333	-0.378993	0.097	0.151	1
Tmem176b	0.00278229	-0.393152	0.364	0.414	1
Nudt17	0.000227282	-0.393848	0.195	0.261	1
Txndc17	8.19281e-06	-0.403401	0.626	0.639	0.150739
Ubb	6.0122e-11	-0.407428	0.783	0.838	1.10618e-06
Cd81	9.53326e-06	-0.409677	0.334	0.418	0.175403
Casp4	7.32844e-07	-0.419472	0.122	0.203	0.0134836
Serpinb1a	0.0319332	-0.420017	0.125	0.157	1
Rnd1	1.02947e-05	-0.42277	0.076	0.135	0.189412
Bcl2l14	2.43052e-05	-0.424473	0.36	0.43	0.447191
H2-D1	4.62104e-15	-0.4284	0.808	0.878	8.50225e-11
Fscn1	4.87117e-11	-0.435734	0.757	0.82	8.96246e-07
Pfkfb3	4.61204e-08	-0.438903	0.442	0.549	0.000848569
Rab8b	1.6767e-07	-0.446611	0.505	0.584	0.00308496
Arpin	2.70811e-08	-0.447738	0.04	0.105	0.000498266
Ccr7	1.11085e-09	-0.448263	0.552	0.662	2.04386e-05
Bcl2l11	5.21243e-08	-0.452017	0.303	0.415	0.000959034
N4bp2l1	1.43978e-07	-0.455845	0.186	0.284	0.00264904
Cd40	1.38558e-06	-0.465605	0.26	0.359	0.0254933
Arhgef40	8.06577e-07	-0.469512	0.064	0.13	0.0148402
Cd70	1.84474e-05	-0.470302	0.105	0.172	0.339414
Asprv1	0.00242072	-0.472232	0.075	0.112	1
Batf	4.55179e-06	-0.48597	0.14	0.215	0.0837483
Rbm3	3.58193e-09	-0.489611	0.425	0.522	6.59039e-05
Plgrkt	3.33176e-06	-0.50288	0.249	0.327	0.061301
Gm10076	1.15582e-05	-0.506131	0.407	0.466	0.212659
Srgn	1.32064e-20	-0.51388	0.822	0.885	2.42984e-16
Pdzk1ip1	1.09561e-11	-0.522248	0.036	0.116	2.01582e-07
Tnip3	1.08352e-09	-0.532832	0.124	0.229	1.99357e-05
Tmem176a	3.48053e-07	-0.534953	0.372	0.467	0.00640383
Il27	7.62033e-05	-0.54786	0.124	0.187	1
Apol10b	1.59225e-09	-0.579944	0.095	0.187	2.92958e-05
1700011B04Rik	0.000322361	-0.585767	0.089	0.138	1
Galnt7	3.27627e-10	-0.601478	0.131	0.237	6.02801e-06
Ahnak	2.41983e-09	-0.645829	0.046	0.12	4.45225e-05
Pou2f2	4.93598e-09	-0.659227	0.15	0.252	9.08171e-05
Denr	2.56128e-10	-0.665402	0.142	0.249	4.7125e-06
Ccl22	7.73599e-08	-0.706243	0.154	0.251	0.00142334
Ebi3	6.65153e-15	-0.726545	0.171	0.318	1.22382e-10
Pdcd4	6.12674e-27	-1.12252	0.184	0.39	1.12726e-22
Ccl5	1.67181e-55	-1.22506	0.758	0.929	3.07597e-51
Apol7c	6.89454e-41	-1.35129	0.284	0.562	1.26853e-36
Uba52	2.53434e-48	-1.59747	0.352	0.599	4.66294e-44

## Sheet: deg.wtvsko.dc2
gene	p_val	avg_log2FC	pct.1	pct.2	p_val_adj
Abca13	1.72314e-139	1.45331	0.66	0.227	3.1704e-135
Ifitm1	4.3167e-35	1.10685	0.517	0.33	7.9423e-31
Ppp1r14a	1.04253e-98	1.05377	0.684	0.393	1.91816e-94
Igkc	4.20802e-97	0.900871	0.602	0.244	7.74233e-93
Rgs2	4.68839e-76	0.894819	0.778	0.54	8.62617e-72
Ccnd1	7.01294e-78	0.886122	0.824	0.597	1.29031e-73
Ckb	1.70601e-97	0.875299	0.589	0.248	3.13889e-93
Pglyrp1	3.66088e-86	0.849052	0.588	0.296	6.73565e-82
Cfp	1.21501e-94	0.846793	0.662	0.351	2.2355e-90
Bex6	4.03557e-67	0.834838	0.567	0.301	7.42504e-63
Il1r2	1.75851e-80	0.814557	0.35	0.07	3.23548e-76
Acp5	9.0277e-61	0.809593	0.598	0.35	1.66101e-56
Mki67	3.48392e-41	0.774817	0.544	0.327	6.41007e-37
Ciita	2.87067e-78	0.764696	0.818	0.575	5.28175e-74
Ifi203	4.21223e-78	0.733755	0.841	0.613	7.75009e-74
Nap1l1	5.93942e-74	0.723813	0.83	0.666	1.09279e-69
Hsph1	1.86635e-67	0.688087	0.552	0.287	3.4339e-63
Fxyd5	2.15687e-70	0.679465	0.706	0.458	3.96843e-66
Pla2g7	3.92221e-55	0.675771	0.291	0.071	7.21647e-51
Stmn1	4.16566e-40	0.666728	0.44	0.22	7.6644e-36
Lbh	9.62464e-76	0.665588	0.565	0.273	1.77084e-71
Nod1	2.71283e-76	0.662107	0.585	0.28	4.99134e-72
Gpx1	5.49542e-74	0.659207	0.844	0.688	1.0111e-69
Tpm3-rs7	4.70425e-88	0.652533	0.542	0.203	8.65535e-84
Pld4	2.2223e-75	0.642659	0.861	0.642	4.0888e-71
Mdh2	1.33322e-55	0.64062	0.779	0.595	2.45299e-51
Cotl1	3.42967e-61	0.635845	0.742	0.546	6.31025e-57
Top2a	1.02511e-28	0.633975	0.439	0.255	1.88609e-24
Ifitm6	6.61597e-54	0.629381	0.423	0.182	1.21727e-49
Dnaja1	8.94707e-56	0.628614	0.74	0.566	1.64617e-51
Ear2	9.45439e-50	0.627744	0.36	0.136	1.73951e-45
Sla	3.42678e-63	0.62235	0.702	0.445	6.30494e-59
Fgl2	7.98492e-59	0.621808	0.81	0.612	1.46915e-54
Lyz2	1.53546e-59	0.620472	0.48	0.208	2.82509e-55
Pak1	9.92994e-54	0.616782	0.528	0.298	1.82701e-49
Ccnd3	1.14264e-62	0.615216	0.661	0.419	2.10235e-58
Mndal	9.44504e-65	0.6106	0.878	0.697	1.73779e-60
Rgs10	4.13812e-58	0.608615	0.504	0.255	7.61372e-54
Ubd	2.10445e-44	0.594616	0.31	0.105	3.87198e-40
B4galt6	6.94928e-66	0.592092	0.434	0.162	1.2786e-61
Grn	7.88625e-45	0.590545	0.731	0.528	1.45099e-40
Tmpo	3.15584e-43	0.58466	0.669	0.468	5.80643e-39
Sirpa	7.1077e-59	0.581253	0.67	0.41	1.30775e-54
Cyp4f16	3.28983e-43	0.575035	0.639	0.415	6.05296e-39
2021-09-03	3.93489e-68	0.563344	0.238	0.015	7.23981e-64
Adgrg5	1.10265e-55	0.562951	0.478	0.224	2.02876e-51
Gmfg	7.35338e-49	0.560741	0.635	0.43	1.35295e-44
Tgm2	6.70807e-48	0.559365	0.702	0.485	1.23422e-43
Kmo	1.5116e-49	0.558923	0.709	0.498	2.78119e-45
Hsp90aa1	2.16218e-58	0.551189	0.888	0.778	3.9782e-54
Cst3	3.6304e-46	0.549415	0.935	0.868	6.67957e-42
Plac8	2.65888e-41	0.546191	0.811	0.659	4.89208e-37
Tm6sf1	2.04404e-61	0.544035	0.515	0.239	3.76083e-57
Rrbp1	7.60062e-55	0.543011	0.871	0.731	1.39844e-50
Saa3	2.69169e-45	0.540593	0.31	0.104	4.95244e-41
S100a6	6.75532e-29	0.539878	0.767	0.623	1.24291e-24
Ptma	2.17895e-53	0.537374	0.939	0.858	4.00905e-49
Ighm	1.42924e-33	0.536337	0.796	0.619	2.62967e-29
Cd164	4.65871e-50	0.530047	0.499	0.271	8.57155e-46
Gsn	1.78585e-43	0.529204	0.647	0.44	3.28579e-39
Lims1	1.57409e-42	0.527647	0.667	0.462	2.89618e-38
H2-DMb2	3.21748e-46	0.524081	0.672	0.477	5.91984e-42
Anp32b	4.88874e-39	0.523122	0.748	0.593	8.99479e-35
Alox5ap	2.30203e-47	0.521648	0.656	0.426	4.2355e-43
Gpr65	4.35338e-53	0.516533	0.499	0.252	8.00979e-49
Pltp	8.14946e-53	0.514568	0.313	0.091	1.49942e-48
Vcam1	3.92714e-38	0.514285	0.322	0.129	7.22554e-34
Rinl	1.78716e-44	0.504059	0.576	0.346	3.28819e-40
Hspd1	3.28702e-43	0.503421	0.645	0.456	6.04779e-39
Unc119	2.17009e-52	0.501132	0.44	0.195	3.99275e-48
Hif1a	3.5716e-39	0.499594	0.505	0.307	6.57138e-35
H2-Ob	2.63237e-48	0.497893	0.491	0.262	4.8433e-44
Hspe1	7.08312e-36	0.493839	0.785	0.674	1.30322e-31
Fam111a	3.66313e-42	0.491627	0.48	0.263	6.73979e-38
Pclaf	7.55124e-25	0.490539	0.355	0.191	1.38935e-20
Tuba1b	4.90111e-27	0.489038	0.706	0.566	9.01756e-23
Dnmt3a	2.1853e-40	0.487086	0.614	0.4	4.02074e-36
Slfn1	2.28496e-47	0.485506	0.507	0.267	4.20411e-43
Colgalt1	1.193e-43	0.482904	0.527	0.294	2.195e-39
Spon1	5.12025e-45	0.481224	0.391	0.169	9.42075e-41
Trpm2	1.13372e-50	0.479408	0.553	0.303	2.08593e-46
Iqgap2	7.60311e-54	0.478349	0.275	0.064	1.3989e-49
Ctsd	5.55491e-36	0.476856	0.619	0.409	1.02205e-31
Mif	3.07179e-30	0.474012	0.561	0.396	5.65179e-26
Nedd9	2.98749e-42	0.472382	0.392	0.177	5.49668e-38
Ifitm3	2.26695e-30	0.470563	0.818	0.694	4.17096e-26
Plin2	7.24242e-26	0.469698	0.326	0.175	1.33253e-21
Ptpre	1.83599e-37	0.469612	0.566	0.354	3.37804e-33
Atad2	1.77443e-28	0.462156	0.455	0.277	3.26477e-24
Cybb	2.31207e-36	0.461126	0.724	0.532	4.25398e-32
Upp1	1.47332e-25	0.457056	0.299	0.143	2.71076e-21
Man2b1	9.63741e-43	0.451597	0.782	0.591	1.77319e-38
Flna	2.76046e-31	0.451123	0.458	0.278	5.07896e-27
Cenpf	2.24276e-16	0.45067	0.24	0.127	4.12645e-12
Eps8	2.38816e-34	0.449094	0.489	0.289	4.39397e-30
Gpr171	9.19731e-41	0.446453	0.29	0.103	1.69221e-36
Runx3	1.12412e-23	0.440202	0.667	0.521	2.06827e-19
Ffar2	7.19408e-33	0.43897	0.788	0.623	1.32364e-28
Hhex	4.20145e-39	0.433855	0.364	0.167	7.73026e-35
Ube2c	1.206e-20	0.42978	0.292	0.155	2.21892e-16
Lcp1	8.06537e-55	0.428752	0.925	0.824	1.48395e-50
Rgl1	1.36682e-50	0.428584	0.3	0.086	2.51481e-46
Sema4d	2.04705e-34	0.428298	0.524	0.328	3.76637e-30
Kif23	1.46947e-18	0.428005	0.297	0.169	2.70368e-14
Eef2	4.78788e-38	0.423371	0.846	0.727	8.80923e-34
Mia2	1.27221e-36	0.421799	0.674	0.492	2.34074e-32
Igsf6	7.323e-37	0.421301	0.405	0.208	1.34736e-32
Cdk14	3.67543e-38	0.420173	0.601	0.383	6.76242e-34
Tubb5	9.87867e-24	0.419961	0.764	0.647	1.81758e-19
Hsp90b1	8.78692e-33	0.418887	0.824	0.684	1.61671e-28
Cbfa2t3	1.30477e-35	0.418544	0.845	0.697	2.40064e-31
Gm47283	1.87839e-46	0.417169	0.421	0.189	3.45606e-42
Tespa1	8.81339e-35	0.416831	0.353	0.166	1.62158e-30
Cenpe	2.80921e-16	0.414437	0.238	0.128	5.16866e-12
Evl	1.8425e-31	0.41325	0.501	0.311	3.39002e-27
Nfkb1	2.27521e-34	0.410719	0.758	0.587	4.18615e-30
Lbr	3.14007e-30	0.409889	0.461	0.286	5.77741e-26
Mtpn	4.73569e-36	0.408798	0.737	0.592	8.71321e-32
Soat1	5.26943e-35	0.407358	0.577	0.38	9.69523e-31
Syk	2.04283e-41	0.407237	0.589	0.364	3.7586e-37
Birc5	3.38529e-20	0.404395	0.299	0.163	6.2286e-16
Zyx	2.12219e-38	0.404286	0.527	0.328	3.90461e-34
Chn2	7.48534e-38	0.403482	0.388	0.185	1.37723e-33
Itgb2	4.98105e-37	0.402895	0.676	0.461	9.16464e-33
Itgax	9.82325e-33	0.402415	0.728	0.564	1.80738e-28
Car2	1.69522e-31	0.402065	0.249	0.093	3.11903e-27
Klf4	5.08081e-30	0.400826	0.365	0.186	9.34818e-26
Nfatc2	9.64052e-38	0.398755	0.33	0.14	1.77376e-33
Cd300lf	4.59902e-47	0.397904	0.665	0.406	8.46174e-43
Mical1	3.01152e-33	0.397819	0.429	0.243	5.54089e-29
Erp29	8.78393e-33	0.397476	0.692	0.538	1.61616e-28
H2afj	4.14372e-33	0.39667	0.686	0.514	7.62403e-29
Hcls1	8.66191e-33	0.395621	0.746	0.582	1.5937e-28
Cct7	2.70768e-31	0.395587	0.608	0.436	4.98186e-27
Sash1	3.2919e-34	0.395161	0.334	0.147	6.05677e-30
Glrx	1.20839e-29	0.394304	0.586	0.404	2.22332e-25
Slc38a1	3.9322e-33	0.391822	0.639	0.439	7.23486e-29
Cebpb	6.19052e-47	0.391715	0.505	0.267	1.13899e-42
Cbl	7.45058e-36	0.390156	0.683	0.498	1.37083e-31
Prelid1	7.45668e-28	0.388333	0.611	0.449	1.37195e-23
Hspa8	5.96973e-48	0.38782	0.946	0.875	1.09837e-43
Tbc1d9	5.95439e-29	0.386906	0.635	0.464	1.09555e-24
Ifi27	1.96364e-21	0.386692	0.51	0.362	3.61289e-17
Hfe	8.3607e-24	0.386593	0.433	0.276	1.53828e-19
LTO1	7.0533e-24	0.384334	0.398	0.245	1.29774e-19
Ywhah	7.15933e-32	0.384207	0.694	0.529	1.31725e-27
App	1.33844e-28	0.384157	0.567	0.396	2.4626e-24
Hmgb2	2.98312e-23	0.383985	0.834	0.731	5.48864e-19
Slc44a2	6.33566e-34	0.383862	0.52	0.321	1.1657e-29
Fam49b	3.07128e-32	0.383828	0.886	0.772	5.65084e-28
Clec4a1	6.88087e-14	0.383326	0.393	0.282	1.26601e-09
Laptm5	1.08355e-33	0.38285	0.892	0.782	1.99362e-29
Stip1	6.5544e-34	0.381558	0.537	0.36	1.20594e-29
Tmsb10	3.46298e-29	0.381257	0.895	0.812	6.37153e-25
Hnrnpab	1.14025e-24	0.378863	0.629	0.495	2.09795e-20
Kif11	6.96078e-17	0.377629	0.254	0.14	1.28071e-12
Mcm7	1.57311e-21	0.377337	0.35	0.202	2.89437e-17
Myo1f	1.66678e-30	0.377143	0.56	0.374	3.06671e-26
Hist1h1b	3.33679e-19	0.377047	0.305	0.166	6.13936e-15
Celf2	1.00017e-31	0.376676	0.804	0.641	1.84021e-27
Alcam	1.20948e-30	0.374395	0.436	0.25	2.22533e-26
Nrros	4.8548e-32	0.37424	0.668	0.477	8.93234e-28
Irf2bp2	4.54339e-29	0.373749	0.629	0.44	8.35938e-25
Adcy7	5.42713e-30	0.372716	0.437	0.254	9.98538e-26
Rps6ka1	1.98001e-31	0.372057	0.489	0.303	3.64303e-27
Rps17	7.58276e-26	0.370367	0.822	0.727	1.39515e-21
Tarm1	5.31663e-26	0.36956	0.169	0.048	9.78206e-22
Ptpn18	1.2965e-29	0.369535	0.787	0.643	2.38544e-25
Zeb2	7.1052e-30	0.368092	0.552	0.356	1.30729e-25
Gng10	3.68865e-18	0.367996	0.62	0.501	6.78675e-14
Sod1	2.51403e-24	0.367159	0.612	0.476	4.62557e-20
H2-DMa	1.16043e-25	0.367103	0.719	0.587	2.13508e-21
Cbx3	8.30345e-23	0.366947	0.615	0.478	1.52775e-18
Lat2	1.99025e-36	0.365706	0.365	0.171	3.66187e-32
Banp	2.91534e-35	0.36332	0.329	0.144	5.36393e-31
Plxnb2	1.48338e-35	0.362831	0.339	0.151	2.72926e-31
Rps15	1.39508e-34	0.362192	0.902	0.823	2.56681e-30
Coro1a	8.05245e-28	0.362065	0.831	0.692	1.48157e-23
Snx5	4.02112e-29	0.361507	0.638	0.456	7.39845e-25
Gbp7	2.53836e-31	0.360869	0.658	0.461	4.67032e-27
Incenp	2.37195e-22	0.358607	0.284	0.144	4.36415e-18
Xdh	3.00358e-26	0.356346	0.218	0.083	5.52628e-22
Gpi1	2.2375e-27	0.355782	0.631	0.478	4.11677e-23
Gdi2	1.6102e-27	0.352076	0.758	0.636	2.96261e-23
Tmem14c	2.1477e-25	0.352057	0.661	0.523	3.95155e-21
Pgs1	2.99876e-26	0.351915	0.42	0.253	5.51741e-22
Fos	3.76913e-17	0.351684	0.37	0.235	6.93482e-13
Kif20b	1.26104e-16	0.351167	0.228	0.121	2.32019e-12
Otulinl	8.74107e-27	0.350523	0.629	0.451	1.60827e-22
Rnd3	1.55386e-23	0.349941	0.361	0.206	2.85895e-19
Smdt1	1.81947e-23	0.347325	0.727	0.612	3.34763e-19
Kcnq1ot1	1.05282e-14	0.346928	0.363	0.246	1.93709e-10
Kif15	1.62787e-16	0.346487	0.247	0.136	2.99512e-12
Glud1	2.38038e-28	0.345608	0.643	0.49	4.37966e-24
Nav1	2.13669e-34	0.343785	0.599	0.392	3.9313e-30
Plbd1	8.92369e-25	0.342319	0.701	0.542	1.64187e-20
Abca3	4.34895e-31	0.341499	0.304	0.136	8.00163e-27
Lyn	1.40194e-28	0.340766	0.814	0.677	2.57942e-24
Fermt3	1.80145e-20	0.340514	0.617	0.471	3.31449e-16
Smc2	2.84058e-17	0.339181	0.355	0.224	5.22639e-13
Rasgrp4	7.40312e-35	0.337517	0.292	0.116	1.3621e-30
Hps3	3.00565e-32	0.337234	0.504	0.307	5.5301e-28
Set	4.26738e-20	0.337002	0.735	0.626	7.85155e-16
Heatr5a	3.05074e-26	0.336691	0.295	0.143	5.61306e-22
Ctsc	3.35564e-32	0.335992	0.677	0.491	6.17405e-28
Gcnt1	3.01631e-22	0.33564	0.325	0.18	5.54972e-18
Ikzf1	3.7653e-28	0.334348	0.625	0.459	6.92778e-24
Actr3	1.20024e-31	0.334302	0.872	0.778	2.20831e-27
Abr	3.31182e-26	0.334162	0.61	0.422	6.09341e-22
Arhgdib	1.32132e-24	0.334077	0.763	0.621	2.43109e-20
Ndst1	9.34115e-28	0.333924	0.41	0.234	1.71868e-23
Eva1b	2.25927e-30	0.333732	0.285	0.122	4.15683e-26
Ddit4	7.76731e-20	0.333231	0.514	0.358	1.42911e-15
Knl1	1.24468e-15	0.332382	0.248	0.139	2.29009e-11
Cln8	3.55017e-31	0.332376	0.258	0.102	6.53196e-27
Pcna	1.42318e-13	0.332374	0.455	0.346	2.6185e-09
Hint1	2.47457e-19	0.33159	0.73	0.623	4.55297e-15
Itpr1	5.46958e-36	0.331448	0.551	0.337	1.00635e-31
Ddi2	1.98659e-24	0.330624	0.528	0.358	3.65513e-20
Cox8a	5.49493e-21	0.329833	0.805	0.72	1.01101e-16
Il4ra	1.03527e-26	0.329241	0.525	0.35	1.90479e-22
C1qa	1.23237e-29	0.328041	0.348	0.165	2.26744e-25
Pira2	1.24227e-25	0.32706	0.384	0.218	2.28565e-21
Srebf2	7.63745e-29	0.325525	0.508	0.321	1.40522e-24
Rab24	2.94937e-29	0.325447	0.422	0.244	5.42656e-25
Cd68	7.53313e-23	0.325131	0.552	0.392	1.38602e-18
Arpc2	9.2661e-26	0.325049	0.851	0.756	1.70487e-21
Uhrf1	8.77615e-22	0.323667	0.275	0.14	1.61472e-17
Snrpd1	7.95854e-18	0.320999	0.603	0.48	1.46429e-13
Arhgap9	2.41789e-30	0.320757	0.429	0.243	4.44868e-26
Dpy19l1	8.45754e-26	0.319599	0.542	0.365	1.5561e-21
Psap	9.39329e-24	0.318517	0.958	0.871	1.72827e-19
Rasgef1b	2.9702e-30	0.317679	0.29	0.122	5.46487e-26
Nsmaf	9.79107e-23	0.316629	0.415	0.261	1.80146e-18
Inpp5d	6.49648e-26	0.316383	0.615	0.432	1.19529e-21
Fes	1.16324e-23	0.31561	0.469	0.311	2.14024e-19
Cit	3.64683e-17	0.31538	0.224	0.114	6.7098e-13
Mcm3	3.10506e-18	0.314336	0.324	0.197	5.713e-14
Man2a1	5.60127e-22	0.313791	0.501	0.349	1.03058e-17
Dynll1	6.87449e-18	0.313729	0.738	0.617	1.26484e-13
Nfam1	8.223e-25	0.312652	0.483	0.31	1.51295e-20
Tns3	7.63227e-22	0.312481	0.52	0.361	1.40426e-17
Gm2a	7.43494e-23	0.312194	0.848	0.705	1.36795e-18
Ube2s	3.21286e-17	0.312077	0.505	0.375	5.91133e-13
Arhgef2	8.22876e-32	0.311812	0.681	0.501	1.51401e-27
Il1rn	6.19095e-11	0.311284	0.225	0.138	1.13907e-06
Cct6a	2.64468e-20	0.310629	0.531	0.393	4.86594e-16
Slc35c2	1.45884e-19	0.310414	0.436	0.295	2.68412e-15
Rpl4	7.86612e-22	0.309595	0.82	0.725	1.44729e-17
Lamtor4	7.41974e-23	0.309487	0.423	0.271	1.36516e-18
Rpl36al	3.57647e-21	0.309467	0.828	0.728	6.58034e-17
Cyth4	9.57318e-24	0.309362	0.696	0.526	1.76137e-19
Fam43a	1.12919e-29	0.308424	0.157	0.032	2.0776e-25
Ifngr1	6.66457e-21	0.305699	0.599	0.447	1.22621e-16
Tep1	1.51008e-23	0.30508	0.5	0.337	2.77839e-19
Pecam1	6.0385e-26	0.304541	0.332	0.172	1.11102e-21
Gbp2b	2.38465e-21	0.303765	0.193	0.074	4.38752e-17
Ppp1r18	2.67485e-23	0.303331	0.553	0.396	4.92146e-19
Hsp90ab1	1.11345e-30	0.303076	0.96	0.9	2.04863e-26
Sdf2l1	4.45057e-13	0.302771	0.459	0.351	8.18861e-09
Dennd1c	4.6348e-23	0.302451	0.461	0.303	8.52757e-19
Cdca8	1.54974e-18	0.30231	0.279	0.15	2.85136e-14
Hmox1	8.10257e-24	0.302013	0.337	0.181	1.49079e-19
Actn1	4.06093e-34	0.301522	0.619	0.404	7.47171e-30
Pstpip1	3.45776e-30	0.301107	0.305	0.141	6.36193e-26
Ptpa	3.24225e-24	0.300863	0.405	0.253	5.96541e-20
9930111J21Rik2	9.2964e-28	0.300707	0.705	0.516	1.71045e-23
Lap3	7.34403e-19	0.300042	0.364	0.232	1.35123e-14
Bcl11a	5.23859e-16	0.299778	0.586	0.444	9.63849e-12
Pdia4	7.00389e-19	0.299577	0.356	0.223	1.28865e-14
Rnase6	6.39566e-21	0.299315	0.632	0.469	1.17674e-16
Fgd2	8.23727e-19	0.29928	0.581	0.425	1.51558e-14
Ndufa8	3.07139e-16	0.298878	0.557	0.44	5.65105e-12
Trio	5.60203e-29	0.298788	0.237	0.088	1.03072e-24
Malt1	2.18718e-20	0.298629	0.827	0.684	4.0242e-16
Mapk14	8.66522e-22	0.297585	0.519	0.353	1.59431e-17
Mbnl1	3.08337e-20	0.297476	0.901	0.818	5.67309e-16
Prc1	1.30773e-15	0.297146	0.224	0.119	2.40609e-11
Lta4h	4.83271e-25	0.297131	0.417	0.256	8.8917e-21
Rangap1	4.88385e-19	0.297121	0.376	0.244	8.98579e-15
Wdfy4	1.79461e-22	0.296969	0.691	0.543	3.30191e-18
Dpysl2	1.86661e-27	0.296544	0.281	0.129	3.43438e-23
Nop10	4.83725e-19	0.29654	0.524	0.39	8.90005e-15
Creg1	3.34511e-17	0.296448	0.513	0.388	6.15466e-13
Cacybp	1.69941e-19	0.296252	0.543	0.409	3.12674e-15
Tkt	3.96321e-23	0.296117	0.628	0.468	7.29191e-19
Pkib	4.54748e-19	0.296101	0.647	0.498	8.36692e-15
Dek	1.26232e-13	0.295468	0.696	0.595	2.32254e-09
Traf3ip3	9.09296e-20	0.294956	0.327	0.196	1.67301e-15
Manf	4.9541e-17	0.294848	0.549	0.414	9.11505e-13
Slc15a3	7.11884e-23	0.294738	0.503	0.334	1.3098e-18
Pcbp1	1.35873e-24	0.29451	0.735	0.605	2.49993e-20
Pkm	7.65996e-22	0.294201	0.655	0.502	1.40936e-17
Serbp1	1.24992e-20	0.293441	0.807	0.701	2.29972e-16
Cbx5	9.73102e-17	0.293264	0.419	0.29	1.79041e-12
Cd48	5.85404e-21	0.29315	0.504	0.358	1.07708e-16
Ly9	2.97982e-23	0.292406	0.378	0.222	5.48257e-19
2021-09-09	1.15802e-25	0.292054	0.468	0.302	2.13064e-21
Baz1b	1.36832e-17	0.291872	0.628	0.498	2.51757e-13
Rpn1	1.70814e-18	0.291225	0.466	0.323	3.1428e-14
Gapdh	8.24115e-18	0.291007	0.774	0.668	1.51629e-13
Trerf1	3.54317e-23	0.29006	0.47	0.308	6.51907e-19
Zbtb46	2.90764e-20	0.290054	0.435	0.279	5.34977e-16
Smc4	1.56165e-16	0.289797	0.536	0.403	2.87328e-12
Plcg2	1.96958e-26	0.289004	0.471	0.299	3.62383e-22
Rpl12	3.01873e-19	0.287508	0.855	0.759	5.55415e-15
Susd6	1.66928e-20	0.287111	0.581	0.422	3.07132e-16
Stap1	3.03599e-22	0.285958	0.535	0.365	5.58592e-18
Card11	1.21861e-18	0.283544	0.551	0.4	2.24212e-14
Rnaseh2c	2.42843e-19	0.283376	0.407	0.273	4.46807e-15
Taldo1	1.6412e-18	0.283299	0.789	0.672	3.01964e-14
Prkar2a	1.98656e-24	0.282925	0.31	0.158	3.65506e-20
Hdac9	1.52856e-25	0.282842	0.18	0.057	2.81241e-21
Calm3	1.60165e-17	0.282458	0.655	0.54	2.94688e-13
Actr1b	7.73726e-26	0.282107	0.302	0.147	1.42358e-21
Abcg3	1.17416e-21	0.281841	0.457	0.294	2.16033e-17
Cyb5a	2.2754e-20	0.281814	0.47	0.315	4.18651e-16
Ptges3	4.94799e-14	0.281437	0.652	0.55	9.10381e-10
H2-DMb1	5.08519e-20	0.279871	0.638	0.46	9.35623e-16
Exosc5	9.0038e-23	0.279324	0.396	0.246	1.65661e-18
P4hb	9.91057e-15	0.279228	0.493	0.373	1.82344e-10
Znrf2	2.76748e-17	0.279149	0.443	0.307	5.09189e-13
Sfxn1	1.98853e-20	0.278978	0.338	0.201	3.6587e-16
Ldha	8.49539e-20	0.27829	0.61	0.468	1.56307e-15
Atp8b4	5.69909e-20	0.277921	0.319	0.178	1.04857e-15
Prdx5	5.72695e-19	0.277685	0.665	0.532	1.0537e-14
Prkcb	4.92767e-19	0.277603	0.547	0.392	9.06641e-15
Ybx1	2.30226e-18	0.277556	0.823	0.728	4.23592e-14
Cct8	6.28927e-17	0.277106	0.597	0.465	1.15716e-12
2021-03-01	3.44134e-26	0.27598	0.522	0.331	6.33173e-22
Hexa	1.04225e-17	0.275883	0.498	0.358	1.91764e-13
Rif1	8.0822e-14	0.275645	0.408	0.294	1.48704e-09
Aim2	5.03312e-20	0.275565	0.569	0.42	9.26045e-16
Ywhag	7.53633e-21	0.275489	0.481	0.338	1.38661e-16
Hpcal1	1.16455e-22	0.275465	0.334	0.186	2.14266e-18
Diaph3	3.61871e-23	0.274863	0.263	0.125	6.65807e-19
Anpep	1.0764e-19	0.274624	0.329	0.189	1.98047e-15
Cdh17	1.05156e-24	0.274488	0.161	0.046	1.93476e-20
Rac1	1.14278e-16	0.273983	0.663	0.541	2.1026e-12
Tmem245	1.64111e-15	0.273212	0.255	0.145	3.01948e-11
Slc40a1	2.34907e-16	0.27299	0.162	0.067	4.32206e-12
Ssh2	3.0642e-18	0.272907	0.415	0.272	5.63782e-14
Pak2	3.84245e-18	0.272409	0.707	0.589	7.06972e-14
Ran	1.85919e-11	0.272121	0.642	0.557	3.42072e-07
Ubl3	8.01977e-24	0.272104	0.657	0.505	1.47556e-19
Spi1	2.13494e-19	0.271804	0.81	0.703	3.92807e-15
Cenpa	1.20378e-10	0.271193	0.251	0.161	2.21483e-06
Ndufa6	3.39481e-16	0.271174	0.664	0.555	6.2461e-12
Fus	4.45704e-15	0.270763	0.833	0.743	8.20051e-11
Dut	1.0019e-13	0.269934	0.313	0.205	1.8434e-09
Mcm5	7.27757e-17	0.269273	0.294	0.176	1.339e-12
Rrm2	2.48557e-17	0.268891	0.22	0.107	4.5732e-13
Apobr	7.45082e-23	0.268487	0.424	0.263	1.37088e-18
Ptpn6	3.32819e-24	0.268469	0.78	0.62	6.12353e-20
Ncl	7.41485e-13	0.266493	0.771	0.693	1.36426e-08
Actg1	2.90191e-29	0.266156	0.944	0.866	5.33922e-25
Ggct	3.30414e-18	0.266035	0.348	0.217	6.07929e-14
Ripor2	1.08639e-25	0.266004	0.192	0.066	1.99885e-21
Atox1	1.40978e-18	0.265736	0.872	0.777	2.59385e-14
Atp5b	4.30412e-18	0.265735	0.752	0.628	7.91915e-14
Plekho1	1.54867e-18	0.265501	0.552	0.409	2.8494e-14
Esco2	9.96761e-16	0.265499	0.174	0.078	1.83394e-11
Naga	1.62909e-17	0.265412	0.296	0.174	2.99736e-13
Eif4a1	2.94267e-20	0.264795	0.751	0.625	5.41423e-16
Mat2a	1.18158e-17	0.264415	0.419	0.283	2.174e-13
Rps8	3.89535e-20	0.263669	0.944	0.893	7.16705e-16
Ddhd1	3.99874e-15	0.263499	0.65	0.506	7.35729e-11
Twf2	1.1061e-19	0.263495	0.462	0.314	2.03512e-15
Ptpn1	1.26879e-11	0.263453	0.77	0.678	2.33444e-07
Hk3	1.29057e-15	0.262623	0.309	0.189	2.37452e-11
Trim28	8.45854e-20	0.261826	0.314	0.182	1.55629e-15
Cd300a	7.30165e-20	0.26169	0.694	0.526	1.34343e-15
Pip4k2a	9.09624e-21	0.261452	0.795	0.672	1.67362e-16
Cd180	6.12576e-18	0.261038	0.502	0.347	1.12708e-13
Hspa1b	2.86114e-21	0.261012	0.64	0.452	5.26421e-17
Vrk1	7.87392e-21	0.259952	0.46	0.308	1.44872e-16
Banf1	3.37187e-13	0.259913	0.462	0.354	6.2039e-09
Zfp516	6.51655e-11	0.259861	0.378	0.272	1.19898e-06
Pygl	4.67953e-27	0.258752	0.162	0.041	8.60987e-23
Mdh1	1.64934e-15	0.258474	0.526	0.405	3.03461e-11
Ms4a6c	5.7971e-16	0.257577	0.765	0.623	1.06661e-11
Rassf5	1.04605e-19	0.257544	0.438	0.297	1.92464e-15
Nup210	2.49582e-23	0.257315	0.566	0.394	4.59205e-19
Gxylt1	6.49163e-15	0.257189	0.282	0.169	1.19439e-10
Acp2	4.63151e-19	0.256959	0.249	0.128	8.52152e-15
Serf2	2.42426e-17	0.256887	0.865	0.776	4.4604e-13
Elmo2	1.9596e-23	0.256847	0.367	0.214	3.60547e-19
Mrpl57	5.10965e-15	0.256804	0.426	0.308	9.40125e-11
Ptp4a3	2.35573e-26	0.256644	0.224	0.088	4.33431e-22
Nadk	5.73168e-16	0.256537	0.494	0.371	1.05457e-11
Mrpl30	2.18806e-15	0.256302	0.509	0.386	4.02581e-11
C1qc	2.15905e-22	0.256232	0.295	0.146	3.97244e-18
Supt20	8.08346e-15	0.256174	0.568	0.445	1.48728e-10
Metap2	9.74372e-14	0.256023	0.592	0.485	1.79275e-09
Ppp6r1	3.74906e-13	0.255865	0.411	0.302	6.89789e-09
Lig1	2.57497e-15	0.25552	0.264	0.153	4.7377e-11
Npm1	1.74258e-14	0.255322	0.795	0.704	3.20618e-10
Dnajc3	2.15431e-15	0.255187	0.509	0.384	3.96371e-11
Pik3r6	4.99507e-15	0.254893	0.191	0.095	9.19044e-11
Zfp710	2.78059e-17	0.254608	0.29	0.167	5.11601e-13
Jmjd1c	8.91054e-14	0.254345	0.653	0.525	1.63945e-09
Hipk1	8.85112e-16	0.254093	0.539	0.402	1.62852e-11
Snx9	3.03361e-21	0.254078	0.235	0.112	5.58153e-17
Fcgrt	9.01102e-20	0.25407	0.28	0.15	1.65794e-15
Siglecg	2.1232e-20	0.253921	0.584	0.419	3.90648e-16
Pitpna	4.15688e-14	0.253657	0.626	0.509	7.64824e-10
Dtl	2.86177e-15	0.253093	0.201	0.101	5.26536e-11
Cks1b	2.42656e-16	0.252709	0.343	0.215	4.46463e-12
Arpc5	7.03235e-18	0.252497	0.813	0.701	1.29388e-13
Etfb	1.62584e-16	0.251873	0.508	0.38	2.99137e-12
Ppm1m	8.18672e-19	0.251785	0.344	0.207	1.50627e-14
Tsc22d4	1.81341e-16	0.251637	0.623	0.497	3.3365e-12
Ppt2	1.42847e-23	0.25121	0.225	0.094	2.62825e-19
Tcp1	2.11936e-17	0.250967	0.549	0.417	3.89942e-13
Agpat4	1.39658e-23	0.250731	0.213	0.086	2.56956e-19
Mcm6	5.77925e-18	0.250561	0.276	0.152	1.06332e-13
Eml3	1.02809e-16	0.250426	0.252	0.141	1.89159e-12
Hsd17b4	6.59348e-19	0.249786	0.36	0.227	1.21313e-14
Was	8.09953e-18	0.249511	0.45	0.311	1.49023e-13
Rgs3	5.70459e-17	0.249483	0.435	0.298	1.04959e-12
Arhgdia	8.9429e-15	0.249282	0.773	0.659	1.6454e-10
Coro1c	3.38813e-18	0.248962	0.386	0.252	6.23381e-14
Rnf130	3.22434e-13	0.248665	0.48	0.358	5.93246e-09
Ranbp1	1.14124e-10	0.248564	0.584	0.491	2.09977e-06
Anapc5	1.76792e-16	0.248329	0.416	0.281	3.25279e-12
Ago2	2.44203e-15	0.247721	0.447	0.318	4.49309e-11
Hjurp	2.47528e-10	0.247025	0.338	0.244	4.55426e-06
Cox5a	2.76192e-13	0.246942	0.753	0.659	5.08165e-09
Lrba	2.68319e-16	0.246322	0.353	0.221	4.9368e-12
Gls	4.78397e-12	0.245275	0.58	0.468	8.80203e-08
Lpcat2	1.12681e-22	0.245182	0.266	0.13	2.07322e-18
Tpi1	4.7994e-22	0.245123	0.348	0.203	8.83042e-18
Fth1	2.09101e-07	0.244593	0.971	0.895	0.00384726
Prpf19	1.35224e-20	0.24358	0.331	0.193	2.488e-16
Ivns1abp	7.45093e-18	0.243331	0.486	0.345	1.3709e-13
Anapc11	2.66596e-16	0.242898	0.45	0.331	4.90509e-12
Wdr76	1.43127e-12	0.241719	0.249	0.151	2.63339e-08
Creld2	1.2436e-14	0.241061	0.295	0.181	2.2881e-10
Zmiz1	7.20608e-16	0.239749	0.57	0.43	1.32585e-11
Myh9	1.91694e-15	0.239726	0.843	0.756	3.52698e-11
Galnt1	6.84964e-17	0.239389	0.47	0.341	1.26027e-12
Dck	2.63602e-14	0.238778	0.292	0.181	4.85001e-10
Gnas	9.10153e-14	0.238344	0.774	0.677	1.67459e-09
Stra6l	3.52624e-19	0.237798	0.314	0.174	6.48792e-15
Rfc1	4.58779e-12	0.237776	0.391	0.285	8.44107e-08
Amz1	7.13895e-15	0.237661	0.221	0.121	1.3135e-10
Bri3bp	5.71172e-16	0.237609	0.54	0.407	1.0509e-11
Gpr141	3.86416e-22	0.237594	0.673	0.498	7.10966e-18
Sdc3	5.96508e-12	0.237362	0.432	0.322	1.09752e-07
Diaph1	9.00485e-18	0.237321	0.573	0.432	1.6568e-13
1810037I17Rik	5.60434e-12	0.237111	0.639	0.556	1.03114e-07
Sh2d1b1	1.14984e-21	0.23638	0.357	0.203	2.11559e-17
Mis18bp1	2.12052e-14	0.236301	0.201	0.105	3.90154e-10
Eef1d	2.58335e-13	0.236289	0.63	0.527	4.7531e-09
Snu13	3.40475e-15	0.235675	0.522	0.393	6.2644e-11
Rpl23a	1.05976e-13	0.23562	0.864	0.79	1.94985e-09
Rpl15	4.92137e-13	0.235551	0.859	0.773	9.05483e-09
Kdm7a	1.5956e-16	0.235096	0.44	0.308	2.93575e-12
Eno1	1.03523e-19	0.234993	0.338	0.202	1.90472e-15
Hmmr	1.70851e-11	0.234858	0.169	0.09	3.14348e-07
Sipa1	3.81807e-16	0.23474	0.351	0.226	7.02486e-12
Rps27a	3.41694e-15	0.234636	0.923	0.86	6.28682e-11
Pdia6	4.11804e-11	0.234371	0.577	0.464	7.57678e-07
Xbp1	2.19269e-18	0.234203	0.521	0.374	4.03433e-14
Usp48	1.56097e-14	0.234043	0.365	0.244	2.87203e-10
Atp1b3	1.72938e-18	0.233581	0.441	0.299	3.18189e-14
Rpl31	5.72618e-14	0.233158	0.824	0.718	1.05356e-09
Tmem268	1.78281e-15	0.2323	0.24	0.131	3.28019e-11
P2ry14	5.10548e-14	0.232266	0.17	0.083	9.39356e-10
Ifitm2	3.22454e-05	0.231499	0.662	0.603	0.593283
Smad7	7.33899e-22	0.231478	0.402	0.244	1.3503e-17
Hdlbp	1.48892e-15	0.231341	0.526	0.398	2.73947e-11
Itgal	6.22269e-16	0.231199	0.314	0.194	1.14491e-11
Pycard	2.71248e-14	0.230788	0.594	0.47	4.9907e-10
Ms4a6b	5.53527e-16	0.230554	0.745	0.609	1.01843e-11
Pola1	1.08593e-15	0.230112	0.29	0.172	1.99801e-11
Tgs1	1.54945e-17	0.230057	0.474	0.326	2.85083e-13
Lcp2	1.0041e-18	0.229786	0.622	0.482	1.84744e-14
Ptprj	2.74386e-13	0.229759	0.496	0.382	5.04842e-09
Fuca2	1.55561e-20	0.229617	0.382	0.24	2.86216e-16
Tbx21	3.28049e-24	0.229547	0.191	0.067	6.03577e-20
Ppp1cc	1.57893e-12	0.229319	0.466	0.354	2.90506e-08
Cdk5rap3	5.74998e-13	0.22921	0.299	0.196	1.05794e-08
Hmgb1	5.12166e-12	0.229095	0.744	0.652	9.42334e-08
Anp32e	4.72222e-14	0.228656	0.507	0.388	8.68841e-10
Tmem160	1.12274e-12	0.228328	0.583	0.472	2.06573e-08
Rpsa	4.58844e-16	0.228114	0.942	0.887	8.44227e-12
Tcirg1	8.67784e-15	0.228101	0.518	0.391	1.59664e-10
Ifit1bl1	1.56887e-15	0.22781	0.248	0.136	2.88656e-11
Pilrb1	6.34458e-18	0.226779	0.205	0.095	1.16734e-13
Nasp	6.74494e-14	0.226675	0.382	0.262	1.241e-09
Ctsz	4.09382e-15	0.226631	0.87	0.771	7.53223e-11
Slc8a2	1.17934e-22	0.226418	0.135	0.033	2.16988e-18
Ctsa	2.52024e-20	0.22621	0.609	0.455	4.63699e-16
Klhl18	2.95169e-18	0.225948	0.335	0.2	5.43081e-14
Lgals3	1.98116e-14	0.22588	0.568	0.416	3.64514e-10
Eif3a	1.77474e-15	0.22585	0.777	0.661	3.26534e-11
Ncapd2	2.28611e-13	0.22575	0.225	0.129	4.20621e-09
Mcm2	8.04592e-14	0.225485	0.227	0.131	1.48037e-09
Dgkd	4.57932e-21	0.225465	0.277	0.142	8.42549e-17
Ywhae	9.63957e-14	0.225457	0.756	0.652	1.77358e-09
Tacc3	5.20137e-14	0.225072	0.242	0.142	9.57e-10
Eif5b	3.45473e-15	0.224776	0.758	0.637	6.35636e-11
Nudc	4.82913e-13	0.224537	0.492	0.379	8.88512e-09
Ssr1	6.6454e-12	0.224179	0.519	0.416	1.22269e-07
Lasp1	1.76704e-15	0.223843	0.461	0.337	3.25117e-11
Lmo2	1.05071e-14	0.223768	0.402	0.277	1.9332e-10
Cpne3	1.45393e-15	0.223714	0.45	0.324	2.67509e-11
Lockd	7.66716e-13	0.22366	0.164	0.083	1.41068e-08
Asap1	1.74716e-14	0.223407	0.429	0.305	3.2146e-10
Itch	1.48611e-12	0.223343	0.579	0.469	2.7343e-08
Dnajc2	1.78386e-10	0.223226	0.5	0.398	3.28212e-06
Nsd2	3.8563e-11	0.222632	0.428	0.329	7.09521e-07
Cdc42se1	1.12758e-10	0.22203	0.466	0.359	2.07464e-06
Rgs18	5.27588e-22	0.221961	0.199	0.079	9.70709e-18
Sesn2	3.12131e-18	0.22184	0.222	0.108	5.74291e-14
Utp3	5.35008e-11	0.221632	0.497	0.403	9.84361e-07
Arl6ip1	2.11075e-06	0.221601	0.722	0.634	0.0388357
Spc24	1.53758e-17	0.221335	0.288	0.159	2.82898e-13
Blvrb	9.61005e-18	0.220354	0.283	0.158	1.76815e-13
Klri1	3.46908e-19	0.220314	0.195	0.083	6.38276e-15
Nucks1	1.96824e-09	0.220304	0.556	0.477	3.62136e-05
Bicd2	1.91557e-16	0.220164	0.242	0.133	3.52446e-12
Irgm2	4.99291e-15	0.22002	0.446	0.315	9.18646e-11
Ggh	3.42733e-18	0.219779	0.249	0.131	6.30594e-14
Armc7	7.31067e-20	0.219751	0.158	0.057	1.34509e-15
BC035044	3.86914e-21	0.21951	0.247	0.118	7.11884e-17
Trmt2a	5.77026e-14	0.219234	0.238	0.135	1.06167e-09
Nlrp3	7.85467e-20	0.218692	0.184	0.074	1.44518e-15
Itgam	2.16386e-18	0.217898	0.31	0.18	3.98129e-14
2021-09-01	4.54412e-16	0.217408	0.273	0.156	8.36073e-12
Tmed10	2.90748e-10	0.217031	0.576	0.48	5.34948e-06
Acer3	5.81757e-13	0.216897	0.29	0.184	1.07037e-08
Fkbp4	1.36168e-17	0.216856	0.323	0.201	2.50535e-13
Ctsb	1.6044e-08	0.216632	0.827	0.711	0.000295193
Ccl24	2.60948e-13	0.216436	0.14	0.06	4.80118e-09
Lsm2	9.81903e-14	0.216426	0.315	0.206	1.8066e-09
Eif4g1	2.8295e-13	0.216295	0.555	0.438	5.206e-09
Rpl13a	1.93067e-17	0.215888	0.922	0.857	3.55225e-13
Higd1a	5.84538e-13	0.215562	0.467	0.363	1.07549e-08
Ubqln1	2.34585e-14	0.215397	0.378	0.256	4.31612e-10
Dbf4	1.68433e-11	0.21521	0.234	0.144	3.099e-07
Csk	1.10734e-15	0.215184	0.565	0.43	2.03739e-11
Fdx1	1.17198e-11	0.215176	0.256	0.163	2.15632e-07
Hnrnpa2b1	2.14987e-15	0.215174	0.914	0.832	3.95555e-11
Khsrp	7.07344e-15	0.215075	0.398	0.275	1.30144e-10
Dctpp1	6.81256e-12	0.214987	0.322	0.223	1.25344e-07
Pacsin2	9.78153e-18	0.214947	0.313	0.186	1.7997e-13
Mta2	8.63363e-18	0.214936	0.433	0.296	1.5885e-13
Fbxo5	6.21422e-11	0.21441	0.171	0.095	1.14335e-06
Zfp385a	1.95816e-23	0.214355	0.18	0.061	3.60282e-19
Tor1a	1.00577e-18	0.214306	0.32	0.186	1.85052e-14
Efr3a	1.07893e-15	0.21425	0.413	0.288	1.98512e-11
Cct2	3.877e-12	0.214159	0.613	0.506	7.1333e-08
Adgre1	9.76825e-17	0.214145	0.252	0.138	1.79726e-12
Rap1gds1	5.84707e-14	0.21396	0.318	0.202	1.0758e-09
Mt1	2.47159e-14	0.213951	0.349	0.228	4.54747e-10
Uqcc2	6.89868e-14	0.213873	0.559	0.445	1.26929e-09
Htr7	9.88026e-13	0.213775	0.235	0.142	1.81787e-08
Stx16	1.00111e-11	0.21372	0.588	0.479	1.84194e-07
H2afx	1.30939e-11	0.213665	0.312	0.21	2.40915e-07
Afdn	4.60286e-14	0.213517	0.284	0.174	8.4688e-10
Rps25	1.30057e-11	0.213389	0.876	0.804	2.39291e-07
Ndc80	2.09162e-11	0.213364	0.194	0.109	3.84837e-07
Dnajb1	8.31729e-15	0.213151	0.267	0.158	1.5303e-10
1700025G04Rik	1.95648e-16	0.212905	0.285	0.168	3.59972e-12
Mark2	4.3809e-15	0.21281	0.475	0.349	8.06041e-11
Gusb	4.3068e-14	0.212657	0.421	0.294	7.92409e-10
Aldoa	2.0506e-09	0.212631	0.513	0.41	3.7729e-05
Tes	3.54945e-14	0.212524	0.445	0.323	6.53064e-10
Nop56	4.39606e-15	0.212448	0.422	0.302	8.0883e-11
Ccdc88b	1.76661e-16	0.212302	0.539	0.4	3.25039e-12
Chordc1	3.34937e-18	0.212217	0.448	0.309	6.16251e-14
Vsir	7.22162e-16	0.212022	0.399	0.273	1.32871e-11
Arid1a	6.7499e-14	0.211931	0.615	0.483	1.24191e-09
Hnrnpa0	6.46985e-12	0.211832	0.683	0.587	1.19039e-07
Mcmbp	3.84169e-15	0.211822	0.381	0.261	7.06832e-11
Arhgap11a	5.19298e-15	0.211759	0.318	0.205	9.55456e-11
Cisd2	4.91718e-18	0.211694	0.487	0.346	9.04712e-14
Preb	1.75107e-12	0.211366	0.341	0.236	3.2218e-08
Taf10	5.37456e-11	0.211219	0.642	0.544	9.88865e-07
Rps27l	4.94635e-18	0.211145	0.677	0.536	9.10079e-14
Marveld1	1.10681e-09	0.211029	0.242	0.156	2.03642e-05
Ccnb2	3.04604e-12	0.211023	0.192	0.104	5.6044e-08
Leprotl1	1.16313e-14	0.210777	0.398	0.277	2.14004e-10
Sall2	1.18885e-26	0.210683	0.132	0.024	2.18736e-22
Cdc5l	2.11599e-12	0.210555	0.58	0.466	3.8932e-08
Hnrnpul2	2.28887e-13	0.210451	0.687	0.583	4.21129e-09
Stk17b	5.1505e-15	0.210249	0.604	0.459	9.47641e-11
Hnrnpul1	1.76877e-14	0.210218	0.596	0.466	3.25437e-10
Myl12b	5.85618e-13	0.210011	0.76	0.646	1.07748e-08
Tardbp	1.61017e-16	0.20957	0.589	0.461	2.96256e-12
Eif4g2	4.21994e-12	0.20951	0.733	0.619	7.76427e-08
Srsf1	3.84141e-14	0.209395	0.501	0.374	7.06781e-10
Rack1	1.64158e-13	0.209156	0.868	0.803	3.02034e-09
Tmsb4x	1.42849e-17	0.208984	1	0.999	2.62828e-13
Bin2	1.4078e-12	0.208701	0.508	0.387	2.59021e-08
Clint1	2.40409e-15	0.208637	0.576	0.443	4.42328e-11
Eif3j1	5.77526e-12	0.208217	0.434	0.33	1.06259e-07
Picalm	8.19418e-16	0.208118	0.634	0.494	1.50765e-11
Slc4a7	2.09294e-18	0.20779	0.185	0.079	3.8508e-14
Cdk1	4.66615e-19	0.207659	0.234	0.113	8.58526e-15
Fam120a	3.31106e-13	0.207017	0.451	0.337	6.09203e-09
Lst1	3.10695e-09	0.206783	0.723	0.631	5.71648e-05
mt-Atp8	1.23243e-14	0.206714	0.859	0.759	2.26755e-10
Arl8b	2.38704e-16	0.206544	0.548	0.416	4.39192e-12
Mefv	5.60406e-17	0.206447	0.183	0.079	1.03109e-12
Eif3b	7.10093e-15	0.206205	0.385	0.264	1.3065e-10
Mcm4	3.05121e-10	0.206105	0.292	0.201	5.61392e-06
Prxl2c	7.18417e-05	0.205616	0.188	0.138	1
Fanca	1.85578e-16	0.205381	0.15	0.061	3.41445e-12
Napsa	4.49086e-15	0.205179	0.867	0.76	8.26273e-11
Prpf18	3.33313e-10	0.20506	0.448	0.349	6.13263e-06
Ucp2	3.93524e-13	0.204884	0.776	0.672	7.24044e-09
Gpsm3	9.58756e-14	0.204552	0.614	0.488	1.76402e-09
Scd2	3.47267e-26	0.204396	0.247	0.1	6.38937e-22
Tiam1	1.00726e-24	0.204202	0.13	0.027	1.85325e-20
Pnn	1.507e-13	0.204175	0.68	0.562	2.77274e-09
Rcn3	2.58283e-25	0.204107	0.161	0.045	4.75216e-21
Gpr34	2.27034e-14	0.20401	0.225	0.122	4.17719e-10
Vdac2	4.18338e-12	0.20398	0.594	0.481	7.697e-08
Camkk1	5.14039e-18	0.203703	0.15	0.056	9.4578e-14
Rpl10a	3.83736e-12	0.203339	0.851	0.782	7.06036e-08
Rpl28	4.4201e-14	0.203275	0.915	0.849	8.13253e-10
Tent5a	1.39211e-11	0.203058	0.27	0.174	2.56133e-07
Lilr4b	2.04888e-05	0.203033	0.166	0.117	0.376973
Rasal3	1.41806e-12	0.202944	0.177	0.092	2.60909e-08
Tyrobp	1.71435e-11	0.202917	0.854	0.732	3.15424e-07
Cycs	4.49273e-12	0.202506	0.621	0.523	8.26618e-08
Dynlrb1	1.38682e-10	0.2024	0.577	0.469	2.5516e-06
Susd3	1.75348e-19	0.202326	0.23	0.109	3.22622e-15
Hnrnpl	8.73198e-13	0.202041	0.581	0.456	1.6066e-08
Noc2l	2.36232e-11	0.201843	0.294	0.199	4.34643e-07
Capzb	7.17772e-12	0.201788	0.794	0.687	1.32063e-07
Gspt1	1.60712e-12	0.201711	0.408	0.298	2.95694e-08
Impdh2	5.57765e-14	0.201494	0.337	0.222	1.02623e-09
Ndufa13	1.16644e-09	0.201468	0.721	0.633	2.14613e-05
Klf3	6.33926e-11	0.201458	0.386	0.284	1.16636e-06
Myc	5.16574e-18	0.201335	0.152	0.057	9.50445e-14
Klri2	7.8093e-22	0.200339	0.137	0.036	1.43683e-17
Cemip2	1.76181e-19	0.200319	0.16	0.058	3.24156e-15
Tmem229b	2.06951e-14	0.200303	0.276	0.168	3.80769e-10
Micos10	3.33603e-11	0.200162	0.675	0.566	6.13796e-07
C3	3.24199e-15	0.200087	0.14	0.054	5.96494e-11
Ncf2	1.58145e-14	0.200031	0.379	0.257	2.90972e-10
Pkmyt1	1.43039e-14	0.199892	0.172	0.083	2.63178e-10
Ppp1r14b	2.03866e-15	0.199529	0.315	0.197	3.75092e-11
Snrpa1	6.45249e-11	0.199523	0.398	0.299	1.18719e-06
Hnrnpu	3.58859e-13	0.199097	0.798	0.701	6.60264e-09
D10Wsu102e	4.58032e-14	0.199038	0.308	0.196	8.42733e-10
Bhlhe40	1.09271e-13	0.198919	0.536	0.399	2.01048e-09
Lyst	6.9567e-13	0.19868	0.886	0.8	1.27996e-08
Igtp	8.07803e-13	0.198643	0.584	0.467	1.48628e-08
Actn4	3.95595e-09	0.198554	0.445	0.354	7.27856e-05
Eif1b	9.76542e-11	0.198143	0.43	0.328	1.79674e-06
Atpif1	1.01344e-12	0.19755	0.708	0.591	1.86463e-08
Pdia3	3.88855e-13	0.1974	0.795	0.678	7.15454e-09
Canx	3.68889e-12	0.197394	0.692	0.582	6.7872e-08
Ap2a2	2.74357e-15	0.197371	0.365	0.241	5.0479e-11
Trmt112	1.97643e-12	0.196956	0.551	0.431	3.63644e-08
Morc3	2.12831e-18	0.196927	0.452	0.3	3.91589e-14
Ppm1g	1.15382e-11	0.196826	0.409	0.311	2.12291e-07
Gnb2	4.25875e-14	0.196808	0.742	0.632	7.83567e-10
Cdca3	1.72372e-12	0.196324	0.2	0.11	3.17148e-08
Mrpl38	1.20098e-15	0.196275	0.273	0.162	2.20968e-11
Lypla2	3.43324e-11	0.196185	0.387	0.283	6.31682e-07
Rps16	2.93104e-11	0.196099	0.921	0.846	5.39283e-07
Tmem170b	1.82228e-13	0.195895	0.196	0.105	3.3528e-09
Eef1g	7.23559e-10	0.195566	0.748	0.655	1.33128e-05
Eif4g3	1.18499e-14	0.195529	0.527	0.398	2.18026e-10
Snx3	5.51143e-10	0.195499	0.594	0.5	1.01405e-05
Abracl	1.19015e-09	0.195354	0.658	0.557	2.18976e-05
Cox6a1	6.32011e-11	0.195095	0.697	0.608	1.16284e-06
Hspa5	6.91826e-09	0.194857	0.854	0.791	0.000127289
Nin	4.99986e-11	0.194717	0.305	0.209	9.19924e-07
Rps6ka3	1.02264e-13	0.194696	0.262	0.16	1.88155e-09
Rbm38	8.84445e-11	0.194597	0.258	0.17	1.62729e-06
Wipf1	1.65106e-18	0.194597	0.625	0.476	3.03779e-14
Uggt1	2.0787e-13	0.194573	0.38	0.261	3.82461e-09
Hck	1.09192e-10	0.194518	0.749	0.639	2.00902e-06
C1qb	2.17713e-22	0.194133	0.324	0.171	4.00571e-18
Mmp14	9.1069e-13	0.194042	0.12	0.049	1.67558e-08
Fpr2	5.26068e-27	0.194019	0.158	0.037	9.67913e-23
Txnip	5.09141e-11	0.193565	0.387	0.275	9.36769e-07
Otulin	5.92843e-08	0.19355	0.602	0.515	0.00109077
Rhoh	4.37469e-20	0.193379	0.291	0.154	8.049e-16
Parvg	1.17629e-14	0.193338	0.53	0.396	2.16426e-10
Siglece	6.15091e-11	0.193211	0.244	0.154	1.13171e-06
Rfc2	1.47208e-10	0.193208	0.37	0.273	2.70849e-06
Brd4	3.88261e-10	0.192992	0.579	0.472	7.14361e-06
Dtymk	4.61908e-12	0.192896	0.305	0.202	8.49865e-08
Rrm1	6.163e-13	0.192847	0.298	0.191	1.13393e-08
Ddost	3.65176e-11	0.192767	0.473	0.375	6.71888e-07
Dna2	3.64979e-19	0.192755	0.352	0.21	6.71526e-15
Fgfr1op	5.26036e-11	0.192754	0.255	0.162	9.67854e-07
Tfrc	1.82143e-15	0.192663	0.181	0.086	3.35125e-11
Ccdc102a	1.01174e-14	0.192363	0.246	0.142	1.86149e-10
Cd300ld	8.84114e-15	0.192352	0.173	0.081	1.62668e-10
Il16	3.43691e-14	0.192314	0.305	0.189	6.32357e-10
Rpl41	1.59419e-12	0.19212	0.958	0.904	2.93314e-08
Rps12	1.22397e-12	0.192008	0.934	0.872	2.25197e-08
Eef2k	7.72985e-17	0.192007	0.182	0.082	1.42222e-12
Rock1	2.29116e-12	0.191893	0.642	0.529	4.2155e-08
S100a8	1.26711e-10	0.191615	0.149	0.076	2.33135e-06
Arl6ip4	5.05e-11	0.1916	0.393	0.293	9.2915e-07
Dstn	1.09306e-15	0.19149	0.418	0.282	2.01112e-11
Rp2	3.43983e-15	0.191435	0.535	0.403	6.32894e-11
Tcof1	2.02307e-13	0.191345	0.319	0.21	3.72224e-09
Klrd1	2.96376e-15	0.191226	0.312	0.184	5.45302e-11
Tle5	4.09964e-12	0.191075	0.622	0.512	7.54293e-08
Hnrnpd	3.77574e-10	0.191033	0.655	0.554	6.94698e-06
Baz1a	8.16599e-14	0.190741	0.768	0.663	1.50246e-09
Cs	8.36109e-13	0.190219	0.495	0.38	1.53836e-08
Ptprc	1.01944e-21	0.19015	0.957	0.896	1.87566e-17
Msrb1	1.78174e-09	0.189841	0.342	0.251	3.27823e-05
Mcm10	5.66401e-16	0.189819	0.152	0.062	1.04212e-11
Arhgef18	5.3963e-15	0.189758	0.123	0.045	9.92866e-11
Itgb7	1.71267e-12	0.189673	0.453	0.333	3.15115e-08
Hist1h3c	1.49565e-09	0.189497	0.202	0.121	2.75186e-05
Ctbp1	4.26319e-10	0.189294	0.365	0.267	7.84383e-06
Rps11	1.69322e-10	0.189048	0.915	0.846	3.11536e-06
Hells	8.99036e-13	0.188884	0.254	0.152	1.65414e-08
F830016B08Rik	6.41377e-13	0.188757	0.279	0.172	1.18007e-08
Gramd4	2.93616e-12	0.188605	0.172	0.088	5.40223e-08
Siva1	9.73406e-14	0.188592	0.29	0.183	1.79097e-09
Polr1a	3.27477e-11	0.18848	0.187	0.105	6.02525e-07
Lilrb4a	0.000117708	0.188302	0.356	0.297	1
Ncapg	1.47348e-12	0.18802	0.185	0.1	2.71106e-08
Prkacb	3.84602e-13	0.187643	0.337	0.227	7.07629e-09
C1qbp	3.75143e-13	0.187546	0.385	0.277	6.90225e-09
Arpc5l	2.26652e-10	0.187458	0.627	0.52	4.17016e-06
Aimp1	2.02192e-10	0.187457	0.586	0.471	3.72012e-06
Slc8b1	2.4106e-10	0.187445	0.362	0.256	4.43525e-06
Eif4b	1.30912e-11	0.187106	0.591	0.472	2.40865e-07
Dcaf12	5.58538e-13	0.186985	0.243	0.143	1.02765e-08
Nudt3	6.54567e-11	0.186389	0.38	0.273	1.20434e-06
Racgap1	3.37955e-11	0.186332	0.202	0.117	6.21803e-07
Atp5k	7.92545e-09	0.186326	0.745	0.653	0.00014582
Hcfc1	2.8953e-16	0.186076	0.322	0.201	5.32706e-12
Lrrk2	3.25873e-14	0.186035	0.258	0.15	5.99573e-10
Hdgf	1.29538e-09	0.185828	0.486	0.39	2.38338e-05
Hmgn1	6.30765e-09	0.185798	0.487	0.396	0.000116055
Stk10	1.47364e-10	0.185726	0.22	0.136	2.71136e-06
Aurkb	9.02523e-13	0.185572	0.212	0.117	1.66055e-08
Cnn2	1.2368e-10	0.18544	0.643	0.523	2.2756e-06
Csf1r	1.49185e-19	0.185386	0.175	0.067	2.74486e-15
Ssr3	4.60402e-10	0.185025	0.474	0.377	8.47094e-06
St3gal4	4.25547e-17	0.184526	0.378	0.24	7.82964e-13
Rsl1d1	2.77418e-12	0.184418	0.326	0.223	5.10421e-08
Mpp6	7.5388e-12	0.184186	0.391	0.288	1.38706e-07
Ppia	5.88223e-10	0.184162	0.869	0.786	1.08227e-05
Rmi2	4.30389e-13	0.184161	0.175	0.09	7.91873e-09
Spag5	4.0419e-12	0.18394	0.121	0.052	7.43669e-08
Itpkb	2.45732e-11	0.183801	0.199	0.113	4.52122e-07
Usp1	9.84482e-10	0.183706	0.365	0.269	1.81135e-05
Cisd1	4.8389e-10	0.183547	0.345	0.252	8.9031e-06
Prpf8	2.05504e-12	0.18338	0.424	0.308	3.78108e-08
Cyld	3.29705e-11	0.18335	0.608	0.496	6.06624e-07
Rp9	1.83364e-10	0.183291	0.471	0.369	3.37371e-06
Srsf6	3.97556e-13	0.183273	0.489	0.371	7.31463e-09
2021-09-06	3.71948e-14	0.183218	0.308	0.193	6.84347e-10
Ly6e	5.58108e-10	0.182951	0.911	0.819	1.02686e-05
Cox7a2	9.8655e-09	0.182897	0.738	0.65	0.000181515
Nhp2	1.81658e-11	0.182855	0.397	0.29	3.34233e-07
Ndufc1	6.31818e-10	0.182815	0.613	0.507	1.16248e-05
Mef2d	1.45173e-10	0.182779	0.247	0.158	2.67103e-06
Mrpl18	8.29238e-09	0.182539	0.491	0.399	0.000152572
Aspm	1.11802e-10	0.18218	0.137	0.067	2.05704e-06
Pfkp	1.2394e-16	0.182154	0.413	0.278	2.28038e-12
Gmnn	1.29251e-11	0.182024	0.336	0.234	2.37809e-07
Plcb2	8.67192e-16	0.182013	0.292	0.172	1.59555e-11
Pdcd5	1.29158e-07	0.18175	0.53	0.438	0.00237638
Smc1a	3.14643e-08	0.181709	0.578	0.491	0.000578911
Rcc2	2.56305e-10	0.18169	0.354	0.259	4.71576e-06
Cct5	3.35561e-12	0.181471	0.571	0.46	6.17399e-08
Ahr	6.47367e-11	0.181437	0.352	0.246	1.19109e-06
Rpl22l1	6.40193e-09	0.18102	0.689	0.606	0.000117789
Ehbp1l1	1.11208e-12	0.180906	0.519	0.395	2.04611e-08
B230217C12Rik	1.73431e-15	0.180799	0.176	0.081	3.19096e-11
Rgs19	4.12842e-09	0.180794	0.396	0.3	7.59588e-05
Mlec	2.93038e-12	0.180762	0.44	0.324	5.39161e-08
Rbx1	3.25654e-08	0.180508	0.729	0.636	0.000599171
Hnrnpa1	1.43112e-10	0.180367	0.7	0.608	2.63312e-06
Uqcr11	4.25756e-10	0.180308	0.654	0.548	7.83348e-06
Rpl32	6.04595e-10	0.180283	0.924	0.854	1.1124e-05
Brca2	1.73851e-10	0.180185	0.143	0.073	3.19868e-06
Runx1	1.85443e-10	0.18007	0.414	0.304	3.41196e-06
Nop58	5.90985e-14	0.179902	0.374	0.253	1.08735e-09
Serpina3f	2.03276e-11	0.179764	0.292	0.19	3.74007e-07
Nusap1	5.64989e-11	0.17976	0.227	0.134	1.03952e-06
Spc25	1.54572e-11	0.179726	0.189	0.106	2.84397e-07
Mast3	7.0731e-13	0.179654	0.241	0.142	1.30138e-08
Gnai2	1.05799e-09	0.179648	0.809	0.722	1.94659e-05
Relt	2.53199e-14	0.17952	0.433	0.305	4.65861e-10
Dbnl	2.33238e-11	0.179357	0.642	0.539	4.29134e-07
Sf3b5	2.38729e-10	0.179281	0.522	0.413	4.39237e-06
Usf2	1.29618e-14	0.178709	0.463	0.335	2.38484e-10
Pum1	6.77609e-08	0.178705	0.446	0.358	0.00124673
Cited2	8.9368e-14	0.178697	0.382	0.256	1.64428e-09
Cops9	1.45638e-10	0.178656	0.666	0.56	2.6796e-06
Magt1	7.85887e-12	0.178413	0.529	0.412	1.44595e-07
Mafg	3.40476e-09	0.178206	0.224	0.145	6.26442e-05
Mrpl33	9.45032e-12	0.177889	0.654	0.538	1.73876e-07
Efhd2	2.06319e-10	0.177597	0.854	0.781	3.79606e-06
Kcnip3	8.30176e-17	0.177514	0.232	0.119	1.52744e-12
Snrpb2	2.99937e-09	0.177499	0.507	0.406	5.51855e-05
Lrrc25	5.16008e-11	0.177414	0.396	0.283	9.49403e-07
Uck2	2.66963e-15	0.177357	0.174	0.082	4.91184e-11
Gm9733	2.7792e-21	0.177345	0.144	0.043	5.11345e-17
Gm14548	1.26274e-14	0.177323	0.234	0.128	2.32331e-10
Cdc25a	3.2784e-10	0.177295	0.219	0.138	6.03193e-06
Ythdc2	4.59114e-08	0.177294	0.21	0.14	0.000844725
Uqcr10	1.02851e-09	0.177099	0.697	0.589	1.89236e-05
Anln	2.83229e-11	0.176984	0.146	0.073	5.21113e-07
Top2b	1.65256e-14	0.17662	0.466	0.333	3.04054e-10
Coa5	4.47066e-08	0.176554	0.356	0.273	0.000822557
Zfp36l2	2.42276e-23	0.176538	0.55	0.358	4.45763e-19
Tln1	8.78715e-12	0.176276	0.821	0.718	1.61675e-07
Uqcrq	2.80968e-09	0.176219	0.725	0.616	5.16953e-05
Vars	4.90031e-10	0.175696	0.453	0.349	9.01608e-06
Pilra	5.46604e-20	0.175592	0.127	0.035	1.0057e-15
Ndufv3	3.68325e-08	0.175354	0.571	0.481	0.00067768
Trim59	5.1434e-11	0.175192	0.282	0.187	9.46335e-07
Trpv2	1.83279e-08	0.175146	0.232	0.159	0.000337214
Ckap2l	2.64146e-12	0.174685	0.186	0.1	4.86002e-08
Vamp8	6.74201e-12	0.17448	0.732	0.629	1.24046e-07
Ndufb5	9.624e-10	0.174327	0.567	0.476	1.77072e-05
Arpc1b	4.2153e-09	0.174311	0.826	0.71	7.75573e-05
Cdt1	1.13832e-12	0.174285	0.171	0.088	2.0944e-08
Anks1	1.70425e-09	0.173972	0.196	0.12	3.13565e-05
Ddr1	2.9603e-11	0.173911	0.275	0.176	5.44666e-07
Dot1l	5.02795e-08	0.173788	0.206	0.138	0.000925092
Fkbp15	1.82936e-14	0.173628	0.419	0.292	3.36583e-10
Plekhm3	1.40322e-14	0.173462	0.432	0.303	2.58178e-10
Grk2	3.77219e-18	0.173351	0.668	0.528	6.94046e-14
Rpl5	1.35591e-09	0.173123	0.848	0.764	2.49475e-05
Atp5g3	1.47812e-07	0.17286	0.614	0.532	0.00271959
Ppfia4	1.44325e-11	0.17284	0.363	0.254	2.65543e-07
Srsf10	1.10097e-12	0.172494	0.567	0.444	2.02567e-08
Bora	2.37933e-11	0.172225	0.14	0.068	4.37774e-07
Larp7	1.39805e-09	0.172162	0.332	0.238	2.57227e-05
Rhobtb2	1.976e-13	0.172054	0.121	0.048	3.63564e-09
Rlf	6.99228e-09	0.171901	0.319	0.229	0.000128651
Atp5a1	1.04648e-10	0.171666	0.696	0.582	1.92541e-06
Hist1h4d	1.50819e-05	0.171592	0.36	0.294	0.277492
Il12rb2	1.61103e-07	0.171442	0.287	0.215	0.00296414
Tnfaip8	9.24853e-12	0.17141	0.723	0.64	1.70164e-07
Senp1	4.72255e-13	0.171336	0.365	0.248	8.68902e-09
Lilra6	1.69121e-13	0.171304	0.104	0.036	3.11166e-09
Mctp1	2.20225e-18	0.171042	0.188	0.08	4.05193e-14
E2f8	8.17086e-12	0.17098	0.153	0.077	1.50336e-07
Tmem106a	1.14951e-12	0.170883	0.394	0.278	2.11499e-08
Wdr1	4.25788e-11	0.170837	0.65	0.539	7.83408e-07
Nolc1	7.8844e-13	0.17083	0.29	0.186	1.45065e-08
Pmf1	1.9281e-13	0.17064	0.24	0.141	3.54751e-09
Ndufb8	4.10223e-09	0.170218	0.619	0.512	7.54769e-05
Rgs1	4.0304e-14	0.170187	0.839	0.712	7.41552e-10
Jpt1	1.87507e-08	0.170004	0.602	0.519	0.000344995
Fbl	3.981e-12	0.169839	0.422	0.307	7.32464e-08
Ddx21	3.41005e-14	0.169803	0.563	0.438	6.27415e-10
Slc25a5	4.46431e-11	0.16977	0.677	0.58	8.21389e-07
AI662270	1.02997e-10	0.169699	0.665	0.551	1.89505e-06
Selenos	9.24835e-09	0.169414	0.53	0.44	0.00017016
Rab5c	1.76572e-12	0.169031	0.604	0.485	3.24874e-08
Ndufs7	1.1532e-11	0.169015	0.461	0.35	2.12177e-07
Hsd17b12	7.721e-11	0.168957	0.392	0.286	1.42059e-06
Akr1b3	7.53922e-09	0.168944	0.363	0.272	0.000138714
Abce1	6.82956e-10	0.168789	0.291	0.201	1.25657e-05
Clec4a3	0.000228869	0.168288	0.206	0.157	1
Hipk2	3.45208e-09	0.167909	0.367	0.273	6.35149e-05
Api5	1.84782e-09	0.16748	0.421	0.324	3.39981e-05
Gm43728	2.36702e-07	0.167446	0.162	0.101	0.00435509
Nectin1	2.94763e-16	0.167389	0.359	0.227	5.42334e-12
Gns	2.47051e-09	0.167303	0.634	0.525	4.54548e-05
Tk1	5.03147e-13	0.167243	0.169	0.085	9.25739e-09
Abhd17a	2.62684e-09	0.167228	0.38	0.289	4.83312e-05
Mbd3	7.84143e-11	0.167178	0.308	0.214	1.44274e-06
Psmc1	1.47255e-09	0.166841	0.446	0.349	2.70934e-05
Ankrd13a	3.19413e-12	0.166825	0.528	0.411	5.87689e-08
Hspa4	4.59858e-11	0.16668	0.518	0.423	8.46093e-07
Bak1	7.00508e-09	0.166511	0.455	0.365	0.000128886
Zkscan3	1.90718e-07	0.166509	0.351	0.272	0.00350903
Dennd1b	1.71411e-11	0.166492	0.487	0.369	3.1538e-07
Map3k1	4.1525e-11	0.166398	0.466	0.355	7.64018e-07
Alyref	1.08275e-10	0.166344	0.466	0.365	1.99215e-06
Mtf2	9.14184e-09	0.16634	0.334	0.244	0.000168201
2021-09-11	5.22111e-16	0.16624	0.258	0.143	9.60633e-12
Grk6	5.04194e-14	0.16612	0.197	0.103	9.27667e-10
Capn1	6.31145e-09	0.165939	0.253	0.172	0.000116124
Rpl14	2.55475e-08	0.165847	0.828	0.757	0.000470049
Tubb4b	4.53557e-06	0.165611	0.333	0.262	0.0834499
D5Ertd579e	1.91281e-12	0.16552	0.306	0.198	3.51939e-08
Ndufa4	1.40679e-07	0.165395	0.74	0.659	0.00258836
Hip1r	2.68255e-09	0.165282	0.194	0.12	4.93563e-05
Slc43a2	1.07805e-14	0.165117	0.347	0.224	1.98351e-10
Hltf	9.32436e-17	0.165105	0.417	0.273	1.71559e-12
Jaml	1.09177e-10	0.165088	0.501	0.384	2.00875e-06
Pabpc1	1.42743e-12	0.165087	0.879	0.802	2.62634e-08
Ctnnd2	2.45395e-13	0.165018	0.212	0.117	4.51503e-09
Ppp1r11	2.59142e-09	0.164924	0.578	0.487	4.76796e-05
BC147527	5.15218e-14	0.16479	0.26	0.154	9.47949e-10
Dock10	2.4358e-13	0.164736	0.892	0.811	4.48163e-09
Iigp1	4.48937e-13	0.164712	0.744	0.594	8.26e-09
Srsf2	2.34058e-08	0.16459	0.618	0.534	0.000430643
Atp6v1f	1.41819e-07	0.164485	0.708	0.622	0.00260933
Tlr3	9.35861e-16	0.164389	0.166	0.073	1.72189e-11
Cars2	4.19879e-09	0.164379	0.201	0.125	7.72536e-05
Psip1	1.0701e-07	0.164357	0.463	0.38	0.00196888
Mrpl12	1.09015e-09	0.16428	0.345	0.252	2.00577e-05
2900026A02Rik	1.68747e-19	0.163793	0.159	0.057	3.10477e-15
Arpc4	7.93825e-12	0.163763	0.708	0.592	1.46056e-07
Nop53	2.35733e-09	0.163666	0.556	0.456	4.33725e-05
Mak16	3.91323e-08	0.163663	0.32	0.238	0.000719996
Jarid2	2.73101e-06	0.163559	0.327	0.256	0.0502479
Hyou1	1.17164e-09	0.163522	0.261	0.173	2.1557e-05
Chchd2	2.60034e-08	0.163483	0.815	0.733	0.000478437
Ilf2	9.00266e-11	0.163461	0.337	0.239	1.6564e-06
Slc2a3	4.10453e-13	0.163244	0.125	0.049	7.55193e-09
Rpf2	1.69138e-08	0.16309	0.267	0.189	0.000311197
Mycbp2	1.59718e-12	0.162895	0.909	0.849	2.93865e-08
Nrip1	1.5296e-11	0.162813	0.458	0.342	2.81431e-07
Mybbp1a	7.57226e-10	0.162619	0.328	0.235	1.39322e-05
Cep57	2.4467e-11	0.162397	0.216	0.13	4.50168e-07
Pa2g4	1.82887e-10	0.162326	0.446	0.345	3.36494e-06
Gadd45gip1	7.31027e-13	0.162261	0.342	0.233	1.34502e-08
Ddx3x	5.53183e-07	0.162135	0.541	0.454	0.010178
Ndufs6	5.92108e-08	0.162	0.557	0.468	0.00108942
Rpl22	7.98183e-08	0.161909	0.875	0.796	0.00146858
Dctn3	1.08787e-09	0.161515	0.497	0.397	2.00157e-05
Phactr2	1.35127e-08	0.161362	0.304	0.218	0.00024862
P2ry6	1.07467e-11	0.161277	0.189	0.106	1.97728e-07
Dock5	4.33892e-11	0.161232	0.507	0.382	7.98318e-07
Rsrp1	1.51896e-12	0.16118	0.814	0.727	2.79474e-08
Fam89b	3.13507e-10	0.161094	0.235	0.151	5.76822e-06
Dnajc7	6.56883e-11	0.160935	0.667	0.558	1.2086e-06
Llph	4.78671e-09	0.160703	0.591	0.489	8.80707e-05
Knstrn	3.4138e-10	0.160693	0.171	0.097	6.28105e-06
Pkp3	4.10744e-12	0.160501	0.292	0.191	7.55728e-08
Itpripl2	3.44037e-08	0.160234	0.29	0.207	0.000632993
Rps6	2.06452e-07	0.160203	0.858	0.79	0.00379852
Arhgap15	4.35601e-18	0.159928	0.68	0.523	8.01463e-14
Sgpp1	8.87962e-12	0.159905	0.3	0.2	1.63376e-07
Rpn2	4.43081e-07	0.159864	0.436	0.353	0.00815224
Diaph2	1.39565e-08	0.159771	0.294	0.211	0.000256786
Gm4951	4.18791e-11	0.159733	0.537	0.411	7.70533e-07
B230219D22Rik	5.5352e-11	0.159726	0.492	0.386	1.01842e-06
Ppp2r5c	2.8694e-11	0.159712	0.452	0.345	5.2794e-07
Tsc22d1	3.40655e-12	0.159705	0.361	0.251	6.26772e-08
Slc15a4	2.71436e-05	0.159691	0.429	0.364	0.499415
Ankrd11	1.14714e-08	0.159597	0.736	0.646	0.000211062
Gnaq	2.41223e-11	0.159569	0.306	0.205	4.43826e-07
G3bp1	9.20568e-08	0.159515	0.617	0.547	0.00169375
Clspn	3.74812e-12	0.159507	0.217	0.125	6.89617e-08
Hprt	3.01552e-08	0.159312	0.376	0.294	0.000554826
Cfl1	3.67282e-08	0.159304	0.85	0.78	0.000675763
Mcts1	8.04995e-06	0.159223	0.392	0.327	0.148111
Nono	5.42906e-13	0.159042	0.593	0.476	9.98893e-09
Rad54l	6.13869e-11	0.158845	0.18	0.101	1.12946e-06
Vcpip1	6.94233e-07	0.158725	0.381	0.299	0.0127732
Sirpb1a	9.04642e-08	0.15857	0.249	0.172	0.00166445
Rere	3.77122e-12	0.158509	0.25	0.151	6.93868e-08
Lyar	9.79084e-12	0.158372	0.333	0.229	1.80142e-07
Snrpd3	1.66818e-08	0.158368	0.583	0.487	0.000306929
Dlgap5	1.53587e-12	0.15814	0.206	0.114	2.82584e-08
Hpf1	3.00871e-07	0.158019	0.452	0.371	0.00553572
Arhgap6	4.12693e-12	0.157993	0.114	0.045	7.59314e-08
Mtm1	6.76634e-09	0.157472	0.203	0.129	0.000124494
Hnrnpc	2.89031e-11	0.157399	0.688	0.587	5.31788e-07
Pfdn2	1.447e-07	0.157195	0.477	0.392	0.00266233
Sec61b	1.60747e-06	0.157184	0.726	0.657	0.0295758
Irf7	9.66055e-08	0.157148	0.584	0.486	0.00177744
Arhgap25	4.05707e-09	0.157117	0.275	0.189	7.4646e-05
Ccne1	1.46684e-12	0.156804	0.137	0.061	2.69884e-08
Hist1h1e	4.67354e-05	0.156681	0.326	0.264	0.859885
Stx7	2.06194e-09	0.156458	0.67	0.57	3.79375e-05
Gpr35	1.6035e-09	0.156441	0.513	0.406	2.95028e-05
Slc6a13	2.43781e-11	0.156361	0.263	0.167	4.48533e-07
Pik3cg	1.58325e-09	0.156285	0.275	0.186	2.91302e-05
Map7d1	2.98265e-12	0.15621	0.398	0.283	5.48777e-08
Bend4	6.3292e-13	0.156193	0.195	0.104	1.16451e-08
Pnp	6.78673e-09	0.156093	0.618	0.52	0.000124869
Ywhab	4.86031e-07	0.156064	0.658	0.574	0.00894249
Cd300e	0.0031493	0.155986	0.19	0.155	1
Ptbp1	9.53215e-12	0.155909	0.43	0.32	1.75382e-07
Hip1	2.722e-10	0.155679	0.157	0.085	5.00822e-06
Rad21	0.000493886	0.155663	0.407	0.349	1
Ralbp1	4.83776e-07	0.155634	0.446	0.358	0.00890099
Larp4b	2.45609e-13	0.155516	0.53	0.405	4.51897e-09
Tyms	1.3136e-09	0.155169	0.212	0.133	2.4169e-05
Morf4l1	1.54766e-08	0.155149	0.79	0.703	0.000284754
Ezh2	3.26988e-07	0.155091	0.421	0.337	0.00601625
1500011B03Rik	2.67331e-09	0.155074	0.224	0.146	4.91863e-05
Dock8	4.73034e-12	0.154994	0.567	0.445	8.70335e-08
mt-Co1	4.34713e-15	0.154772	0.997	0.994	7.99828e-11
Atp1a3	9.69012e-22	0.154746	0.102	0.016	1.78289e-17
Pnkp	6.49176e-07	0.154675	0.258	0.186	0.0119442
S100a11	4.13293e-05	0.154652	0.81	0.737	0.760417
Commd8	3.47404e-07	0.154187	0.409	0.328	0.00639189
Vps36	1.00695e-07	0.154182	0.354	0.274	0.00185268
Pds5a	5.18846e-11	0.154007	0.542	0.431	9.54626e-07
Parp3	5.05573e-12	0.153983	0.252	0.155	9.30204e-08
Ehd4	1.92941e-10	0.153914	0.305	0.211	3.54992e-06
Lamtor2	1.55712e-07	0.153601	0.527	0.434	0.00286494
Slc25a45	7.42322e-11	0.153509	0.172	0.095	1.3658e-06
Dipk1a	2.00769e-12	0.153394	0.233	0.137	3.69394e-08
Mcemp1	1.11785e-13	0.153325	0.207	0.109	2.05674e-09
Napg	6.8191e-10	0.153225	0.428	0.324	1.25465e-05
Ahsa1	1.63976e-10	0.153211	0.395	0.301	3.017e-06
Dnajc25	6.79634e-17	0.153192	0.22	0.108	1.25046e-12
Fcgr4	3.6947e-13	0.153088	0.378	0.248	6.79788e-09
Map11	1.17636e-13	0.152965	0.21	0.112	2.16439e-09
Ccr6	3.32229e-20	0.152923	0.145	0.044	6.11269e-16
Sh2b3	2.82976e-08	0.152874	0.343	0.254	0.000520647
S100a9	2.2617e-11	0.152832	0.16	0.08	4.16131e-07
Wdr43	3.27252e-09	0.152767	0.392	0.299	6.02111e-05
Sdhc	3.08216e-06	0.152728	0.312	0.244	0.0567086
Tcn2	4.38509e-13	0.152708	0.164	0.079	8.06813e-09
Gnl3	2.18294e-10	0.152691	0.289	0.194	4.01639e-06
Ewsr1	1.44465e-13	0.152598	0.649	0.52	2.65801e-09
Ube2l3	2.73186e-07	0.152543	0.644	0.544	0.00502635
Ppil2	1.09274e-06	0.152432	0.336	0.261	0.0201054
Fcho2	1.01982e-05	0.152309	0.513	0.433	0.187636
Hnrnph1	7.90941e-13	0.152155	0.664	0.538	1.45525e-08
Cox5b	3.46237e-06	0.151984	0.735	0.651	0.0637041
H13	3.75867e-07	0.151964	0.445	0.358	0.00691558
Ptgs2os2	1.83391e-12	0.151957	0.146	0.068	3.3742e-08
Cdca2	3.24909e-13	0.151956	0.159	0.075	5.97801e-09
Fgd3	1.31135e-11	0.15193	0.164	0.085	2.41275e-07
Fam126a	1.20308e-05	0.15186	0.255	0.193	0.221354
Csgalnact2	5.08558e-13	0.151839	0.286	0.179	9.35696e-09
Ccnt2	5.19154e-07	0.151739	0.502	0.409	0.00955191
Idh2	1.24309e-11	0.151732	0.238	0.145	2.28717e-07
Hlcs	2.91384e-12	0.151721	0.203	0.112	5.36117e-08
Chaf1a	9.84679e-12	0.151699	0.198	0.112	1.81171e-07
Ndufb11	2.27157e-08	0.151673	0.621	0.535	0.000417946
Gmip	1.70825e-08	0.151503	0.454	0.358	0.0003143
Rexo2	1.03297e-05	0.1515	0.38	0.311	0.190056
Naa40	4.62871e-08	0.151498	0.257	0.181	0.000851636
mt-Nd4	4.21536e-09	0.151175	0.982	0.967	7.75583e-05
Pxk	2.86268e-10	0.151159	0.275	0.185	5.26704e-06
Atp5g1	1.0775e-07	0.15113	0.645	0.555	0.00198249
Neil3	1.17689e-12	0.151097	0.139	0.062	2.16537e-08
Srsf11	1.93393e-12	0.151093	0.786	0.675	3.55824e-08
Psme2b	2.36999e-08	0.150987	0.301	0.216	0.000436054
Arpc3	3.48401e-07	0.150781	0.769	0.69	0.00641024
Cd22	6.0635e-09	0.150471	0.256	0.172	0.000111562
Foxm1	2.76476e-12	0.150188	0.118	0.049	5.08689e-08
Ssrp1	2.9769e-09	0.150109	0.414	0.32	5.4772e-05
Mfsd14b	0.0001353	0.149985	0.258	0.205	1
Efcab14	4.82924e-10	0.149889	0.372	0.272	8.88532e-06
Mrpl17	1.01195e-11	0.149684	0.422	0.31	1.86189e-07
Rpl13	1.09285e-07	0.149331	0.937	0.889	0.00201073
Ube2g2	1.87687e-13	0.14922	0.263	0.16	3.45326e-09
Mns1	1.65815e-12	0.149049	0.156	0.075	3.05082e-08
Pcbp2	6.08608e-08	0.149023	0.761	0.67	0.00111978
Cenpk	4.22096e-10	0.148972	0.206	0.127	7.76615e-06
Akt1	1.54142e-09	0.14882	0.334	0.247	2.83606e-05
Arhgef7	1.1559e-08	0.148817	0.212	0.139	0.000212674
Gosr2	1.05209e-09	0.148698	0.481	0.383	1.93574e-05
Tax1bp1	6.54117e-10	0.148695	0.688	0.595	1.20351e-05
Tmem256	7.07867e-07	0.148645	0.609	0.53	0.013024
Tuba4a	1.82132e-15	0.1485	0.115	0.038	3.35104e-11
Cbfb	1.86853e-11	0.148472	0.403	0.293	3.43791e-07
Egr1	1.68077e-10	0.148401	0.155	0.081	3.09245e-06
Reep4	1.96405e-09	0.148185	0.15	0.083	3.61366e-05
Mrpl23	2.26886e-06	0.148043	0.402	0.328	0.0417448
mt-Nd1	1.18658e-10	0.147955	0.962	0.926	2.18318e-06
Timm23	2.70039e-09	0.147879	0.428	0.331	4.96845e-05
Cdc42	2.77694e-07	0.147831	0.842	0.751	0.00510929
Timeless	1.48956e-11	0.147822	0.17	0.09	2.74065e-07
G2e3	2.93583e-06	0.14775	0.195	0.136	0.0540163
Pcnt	7.26944e-10	0.147728	0.312	0.217	1.3375e-05
Hrh2	8.26256e-14	0.147647	0.199	0.104	1.52023e-09
Atp6ap1	1.44805e-06	0.147445	0.345	0.272	0.0266427
Ube2d3	7.50779e-07	0.147439	0.815	0.739	0.0138136
Slc25a3	2.88184e-10	0.147411	0.76	0.686	5.30229e-06
Ppp1r12c	3.55956e-12	0.147373	0.427	0.313	6.54924e-08
Tspan14	9.07191e-08	0.147217	0.214	0.143	0.00166914
Nifk	5.36485e-11	0.147108	0.237	0.149	9.87079e-07
Fhod1	6.75018e-13	0.147102	0.249	0.147	1.24197e-08
Lsm7	1.37067e-07	0.146908	0.36	0.273	0.0025219
Jak1	7.24572e-07	0.146907	0.508	0.432	0.0133314
Spint1	3.29005e-14	0.146706	0.336	0.214	6.05337e-10
Sae1	2.87701e-08	0.146531	0.253	0.176	0.00052934
Tomm5	1.69339e-07	0.146496	0.393	0.31	0.00311566
Esyt2	6.38209e-09	0.146484	0.245	0.163	0.000117424
Hirip3	1.00268e-08	0.146433	0.245	0.166	0.000184483
Edem1	8.49611e-09	0.1464	0.552	0.451	0.00015632
Saraf	4.07959e-11	0.146349	0.317	0.218	7.50604e-07
Slbp	2.7051e-09	0.146197	0.378	0.283	4.97711e-05
Snrpb	3.26768e-06	0.146064	0.589	0.515	0.060122
Rps26	1.9001e-07	0.146002	0.921	0.85	0.00349599
Nsf	2.95449e-06	0.145999	0.338	0.266	0.0543596
Cdc20	6.94898e-07	0.145986	0.115	0.066	0.0127854
Etnk1	1.33877e-10	0.145969	0.743	0.627	2.4632e-06
Btf3	5.69245e-07	0.145884	0.778	0.706	0.0104735
Nsa2	4.14203e-07	0.145865	0.807	0.714	0.00762093
Ncapd3	9.03244e-09	0.145787	0.305	0.218	0.000166188
Def6	1.47792e-11	0.145599	0.149	0.075	2.71923e-07
Myo1c	2.05138e-06	0.145549	0.248	0.18	0.0377433
Arhgef6	1.33787e-12	0.145536	0.428	0.307	2.46156e-08
Tbc1d1	5.15524e-07	0.145332	0.465	0.374	0.00948513
Cep70	1.35971e-10	0.145164	0.141	0.07	2.50173e-06
Nckap1l	1.77241e-08	0.145035	0.548	0.452	0.000326106
Sars	2.83092e-08	0.145016	0.447	0.353	0.00052086
Slc36a3os	1.05002e-06	0.144983	0.294	0.219	0.0193193
Cmas	2.13023e-11	0.144949	0.25	0.159	3.9194e-07
Sec31a	6.52728e-09	0.14482	0.31	0.223	0.000120095
Ncapg2	6.04142e-10	0.144809	0.2	0.121	1.11156e-05
Uba1	2.1438e-08	0.144805	0.501	0.414	0.000394438
Fnip1	5.93021e-07	0.144771	0.311	0.235	0.010911
Sh3bp2	1.57742e-13	0.144694	0.289	0.18	2.90229e-09
Rps3a1	4.10526e-07	0.144641	0.908	0.845	0.00755327
E2f1	5.31232e-13	0.144635	0.142	0.064	9.77414e-09
Cep55	1.27072e-06	0.144511	0.154	0.099	0.02338
Snrpe	4.63066e-07	0.144422	0.684	0.61	0.00851995
Pilrb2	6.68311e-11	0.144421	0.13	0.061	1.22963e-06
Rapgef1	4.88977e-11	0.144386	0.408	0.3	8.99669e-07
Ap1g1	3.11732e-07	0.144284	0.343	0.264	0.00573557
Cntln	8.72447e-12	0.144279	0.195	0.107	1.60522e-07
Trappc1	1.28601e-07	0.144133	0.33	0.252	0.00236613
Pfdn6	8.60293e-07	0.144129	0.408	0.328	0.0158285
Gbp3	8.4184e-12	0.144106	0.403	0.293	1.5489e-07
Zfp266	0.000187968	0.144103	0.168	0.125	1
Stk40	6.26785e-13	0.14397	0.298	0.192	1.15322e-08
Calr	1.94641e-07	0.143939	0.82	0.722	0.00358121
Atp5o	1.78808e-09	0.143802	0.58	0.47	3.28988e-05
Acap1	7.77029e-09	0.143717	0.208	0.133	0.000142965
Eri1	9.96344e-10	0.143513	0.326	0.232	1.83317e-05
Sdcbp	3.19896e-08	0.14345	0.663	0.543	0.000588577
Psd4	8.22409e-10	0.143081	0.284	0.192	1.51315e-05
Prelid3b	1.32543e-06	0.143017	0.296	0.225	0.0243866
Slfn2	6.45255e-07	0.14296	0.857	0.756	0.0118721
Atp5d	1.70463e-08	0.142915	0.643	0.554	0.000313634
Eif2s2	4.8144e-07	0.142842	0.754	0.685	0.00885801
Bax	1.12787e-07	0.142712	0.527	0.441	0.00207516
Lgals3bp	1.78359e-05	0.14269	0.451	0.376	0.328162
Psmc6	4.94974e-07	0.142666	0.487	0.405	0.00910702
Ranbp3	1.40291e-05	0.142635	0.21	0.154	0.258122
Vps13a	1.18815e-09	0.142617	0.44	0.334	2.18608e-05
H2-Oa	2.13394e-08	0.142591	0.663	0.557	0.000392623
Ccne2	1.13273e-06	0.142548	0.111	0.062	0.0208411
Ube2m	1.0619e-06	0.142541	0.45	0.37	0.0195379
Crot	2.43803e-05	0.14254	0.178	0.128	0.448573
Ppp1r12b	9.30041e-08	0.141978	0.111	0.058	0.00171118
Scn2b	2.03037e-10	0.141865	0.137	0.068	3.73568e-06
Fkbp2	1.3185e-08	0.141857	0.36	0.27	0.000242592
Ddx39b	7.56946e-11	0.141656	0.612	0.512	1.3927e-06
Spcs3	1.83007e-10	0.141548	0.312	0.215	3.36715e-06
Plekho2	4.21631e-09	0.141539	0.501	0.408	7.75758e-05
Slc9a3r1	2.7636e-09	0.141134	0.398	0.303	5.08475e-05
2900052N01Rik	1.37684e-10	0.141037	0.134	0.063	2.53324e-06
Bsg	1.1551e-05	0.140857	0.462	0.392	0.212527
Wbp11	3.85793e-09	0.140743	0.484	0.383	7.0982e-05
Hist1h1d	2.89883e-08	0.140737	0.23	0.151	0.000533356
F630028O10Rik	4.28423e-08	0.140704	0.157	0.092	0.000788256
Ccdc69	3.02441e-10	0.140673	0.26	0.169	5.56462e-06
Lpp	5.04015e-13	0.140363	0.474	0.346	9.27338e-09
Evi2a	7.47131e-07	0.140316	0.423	0.336	0.0137465
Gm14636	2.79444e-09	0.140265	0.182	0.107	5.14149e-05
Gstt1	3.91289e-07	0.14023	0.124	0.07	0.00719933
Arcn1	1.35731e-09	0.14004	0.454	0.356	2.49732e-05
Acox3	5.76082e-09	0.139985	0.309	0.218	0.000105993
Map4k1	1.07995e-12	0.139735	0.345	0.229	1.987e-08
Wars	1.66579e-07	0.139717	0.273	0.201	0.00306489
Capns1	3.53955e-06	0.139551	0.518	0.435	0.0651242
Eif3l	1.44308e-09	0.139506	0.385	0.291	2.65513e-05
Kctd12	1.38714e-11	0.139483	0.26	0.163	2.55221e-07
Ccna2	6.87635e-10	0.1394	0.193	0.112	1.26518e-05
Bub1b	1.70583e-11	0.139252	0.216	0.126	3.13855e-07
Cyp4f18	3.53861e-20	0.139172	0.106	0.021	6.51068e-16
AU020206	2.79213e-12	0.13914	0.34	0.231	5.13724e-08
Tmco1	2.84669e-07	0.139135	0.472	0.387	0.00523762
Ppp1ca	7.05354e-07	0.139107	0.715	0.632	0.0129778
Gars	8.56316e-07	0.138989	0.264	0.194	0.0157554
Trim56	2.21021e-07	0.138872	0.33	0.247	0.00406657
Acsl1	6.78441e-07	0.138769	0.326	0.254	0.0124826
Ndufa11	2.62406e-07	0.13876	0.551	0.463	0.00482801
Sdhaf4	8.1152e-07	0.138597	0.31	0.235	0.0149312
Rpl7l1	1.00675e-05	0.138493	0.382	0.307	0.185232
Mrps15	4.21415e-08	0.138255	0.435	0.351	0.000775361
Ctc1	1.27854e-12	0.138243	0.148	0.07	2.35239e-08
Tram1	3.74907e-09	0.138157	0.449	0.346	6.89791e-05
Pim3	5.41221e-12	0.138069	0.108	0.043	9.95792e-08
Trir	5.07119e-07	0.138063	0.593	0.515	0.00933048
Uhmk1	1.19074e-06	0.138053	0.313	0.24	0.0219084
Ep300	3.22352e-06	0.137874	0.558	0.471	0.0593095
Polr2f	3.62581e-07	0.13786	0.377	0.295	0.00667114
2610507B11Rik	3.52355e-08	0.137663	0.307	0.225	0.000648298
Cwc15	2.13357e-07	0.137604	0.559	0.475	0.00392556
Epn1	1.98677e-10	0.137598	0.502	0.392	3.65545e-06
Actr2	6.27059e-09	0.137579	0.819	0.745	0.000115373
Ptpn3	1.48838e-11	0.137351	0.198	0.11	2.73846e-07
Sema4a	1.74991e-11	0.13695	0.207	0.117	3.21965e-07
Nap1l4	4.97692e-08	0.136937	0.393	0.306	0.000915704
Nans	4.01703e-09	0.136701	0.319	0.231	7.39093e-05
Pglyrp2	6.34543e-14	0.136501	0.106	0.036	1.1675e-09
Scarb2	1.22656e-08	0.136233	0.271	0.189	0.000225674
Asah1	9.59462e-10	0.136193	0.487	0.38	1.76531e-05
Plekhb2	1.46867e-06	0.136083	0.292	0.221	0.027022
Fam173a	2.30342e-09	0.135898	0.344	0.253	4.23806e-05
Ppp3r1	2.34442e-08	0.135736	0.368	0.278	0.00043135
Eif4h	1.55865e-06	0.135692	0.552	0.466	0.0286777
Wdr44	6.14289e-07	0.135558	0.23	0.162	0.0113023
Hnrnpll	1.19441e-09	0.135433	0.227	0.146	2.19759e-05
U2af2	3.63584e-07	0.135383	0.461	0.373	0.00668958
Cdc6	8.75905e-11	0.135329	0.119	0.053	1.61158e-06
Ascc1	3.25556e-09	0.135214	0.248	0.166	5.9899e-05
Emp3	3.77684e-11	0.13521	0.28	0.181	6.949e-07
Mknk2	4.37124e-06	0.135077	0.379	0.307	0.0804264
Akr7a5	3.4759e-10	0.134882	0.205	0.125	6.3953e-06
Myo9b	4.56927e-08	0.13487	0.593	0.493	0.000840699
Mrpl28	3.37602e-10	0.134856	0.28	0.189	6.21153e-06
Psma7	4.37846e-06	0.134827	0.773	0.69	0.0805594
Pnpo	3.49003e-10	0.134726	0.233	0.149	6.42131e-06
Trim27	3.64336e-09	0.134563	0.267	0.183	6.70341e-05
Pla2g4a	5.97381e-08	0.134556	0.266	0.187	0.00109912
Slc30a5	2.85542e-09	0.13454	0.268	0.182	5.25369e-05
Nudt21	1.19756e-06	0.134449	0.401	0.326	0.0220339
Npc1	3.80985e-11	0.134244	0.343	0.243	7.00974e-07
Mrps34	1.23524e-09	0.13419	0.35	0.259	2.27272e-05
Mapre1	2.69229e-08	0.134161	0.59	0.509	0.000495354
Scamp3	2.87949e-11	0.134078	0.238	0.15	5.29798e-07
Arf1	1.60982e-08	0.13404	0.63	0.536	0.000296191
Srm	8.66749e-11	0.133821	0.137	0.067	1.59473e-06
Pdcd6ip	4.37261e-07	0.133794	0.487	0.409	0.00804516
Gpat4	1.44883e-07	0.133643	0.258	0.182	0.0026657
Snx21	7.01483e-11	0.133592	0.169	0.092	1.29066e-06
Atp2a2	1.66158e-08	0.133344	0.343	0.257	0.000305714
Tnp2	9.08829e-08	0.133297	0.189	0.124	0.00167215
Myl12a	4.14123e-07	0.133073	0.627	0.541	0.00761946
Wdr86	3.91586e-10	0.133033	0.126	0.061	7.20479e-06
Fignl1	1.12107e-10	0.132986	0.137	0.068	2.06266e-06
Dnmt1	1.15875e-06	0.13297	0.315	0.237	0.0213199
Timm10b	4.26388e-09	0.132927	0.624	0.504	7.84511e-05
Thrap3	1.2283e-07	0.13288	0.662	0.571	0.00225995
Txndc5	7.80868e-08	0.132732	0.133	0.076	0.00143672
Sorl1	2.18463e-09	0.132612	0.588	0.484	4.0195e-05
Topbp1	2.81106e-10	0.132608	0.352	0.252	5.17206e-06
Coro7	8.36281e-08	0.132527	0.221	0.15	0.00153867
Ptpn22	1.35438e-10	0.132489	0.614	0.484	2.49192e-06
Ndufb3	6.78994e-06	0.132429	0.571	0.487	0.124928
Ppp1r9b	1.90287e-11	0.132419	0.327	0.226	3.50108e-07
Rnps1	1.0266e-06	0.132376	0.407	0.328	0.0188885
Atp5g2	6.16679e-06	0.132292	0.752	0.669	0.113463
Itsn2	1.9891e-08	0.132212	0.543	0.446	0.000365974
Hmox2	1.87746e-07	0.13214	0.456	0.369	0.00345434
Ythdf2	1.18703e-07	0.132073	0.378	0.287	0.00218403
Emc6	7.06221e-08	0.131959	0.416	0.328	0.00129938
Sarnp	5.25021e-08	0.131941	0.628	0.519	0.000965987
G3bp2	6.25652e-08	0.131884	0.547	0.456	0.00115114
Arhgap39	1.28889e-12	0.131852	0.166	0.083	2.37143e-08
Pdap1	2.85924e-07	0.131833	0.617	0.525	0.00526071
Lpar6	3.50264e-10	0.131814	0.136	0.069	6.44451e-06
Cep250	4.72206e-11	0.131781	0.282	0.184	8.68813e-07
Cyb5b	1.27879e-07	0.131733	0.343	0.26	0.00235285
Rpl8	1.30099e-06	0.131731	0.895	0.832	0.0239369
Raly	3.91041e-08	0.131706	0.501	0.414	0.000719477
Srsf9	1.0955e-09	0.131645	0.502	0.396	2.0156e-05
Rxrb	3.19361e-06	0.131572	0.29	0.218	0.0587592
Cct3	2.86648e-08	0.13149	0.505	0.408	0.000527403
Ndufa2	2.96668e-06	0.131473	0.691	0.599	0.0545839
Mafb	3.75509e-09	0.13144	0.129	0.066	6.90899e-05
Tpx2	6.13223e-05	0.131242	0.254	0.198	1
Kif1b	6.24296e-07	0.13124	0.202	0.138	0.0114864
Pam16	2.89238e-06	0.131239	0.294	0.226	0.0532169
Cd244a	1.49982e-09	0.131233	0.451	0.337	2.75953e-05
Gse1	1.06972e-08	0.131084	0.242	0.162	0.000196817
Bag1	1.34003e-07	0.13102	0.461	0.377	0.00246552
Acly	2.83825e-06	0.130973	0.23	0.167	0.0522209
Mad2l1	2.27968e-09	0.13079	0.178	0.106	4.19439e-05
Sys1	1.01889e-07	0.130657	0.468	0.375	0.00187465
Babam2	2.05747e-07	0.130481	0.231	0.163	0.00378553
Exosc8	4.25054e-09	0.130467	0.414	0.313	7.82057e-05
Gm43111	6.17451e-07	0.1304	0.114	0.063	0.0113605
Cd300c2	6.16828e-10	0.13035	0.545	0.423	1.1349e-05
Tial1	1.97004e-08	0.130343	0.335	0.244	0.000362468
Cep192	4.27431e-10	0.130315	0.287	0.193	7.86431e-06
Snrpg	2.23675e-05	0.130263	0.751	0.684	0.41154
Ubtf	6.97085e-10	0.129975	0.382	0.284	1.28257e-05
Mtch1	3.519e-08	0.129972	0.367	0.285	0.00064746
Gngt2	3.72821e-07	0.129971	0.65	0.544	0.00685953
Tnfrsf1a	4.1663e-06	0.129951	0.311	0.24	0.0766557
Eprs	1.11556e-07	0.129944	0.385	0.299	0.00205252
Grcc10	9.42855e-07	0.129871	0.483	0.393	0.0173476
Supt16	2.06998e-10	0.129864	0.551	0.451	3.80855e-06
Me2	3.1136e-10	0.1297	0.261	0.173	5.72871e-06
Calhm2	3.86407e-09	0.129566	0.215	0.138	7.10951e-05
Dhx15	1.57854e-08	0.129491	0.583	0.496	0.000290435
Gpr82	2.43236e-10	0.129292	0.226	0.139	4.4753e-06
Ube2v1	2.93508e-05	0.129257	0.431	0.358	0.540025
Rnasek	5.60788e-06	0.129197	0.577	0.501	0.103179
Zmynd11	1.65526e-08	0.129111	0.438	0.343	0.000304552
Pold1	1.16319e-10	0.129091	0.175	0.099	2.14015e-06
Stt3a	7.78552e-06	0.128946	0.315	0.249	0.143246
Capn15	1.99338e-11	0.128938	0.208	0.119	3.66762e-07
Ptprcap	1.45452e-12	0.128876	0.148	0.069	2.67618e-08
Casp8	6.06621e-07	0.128549	0.449	0.363	0.0111612
Gm4070	7.69397e-06	0.128535	0.373	0.301	0.141561
Atp6v1g1	3.75315e-07	0.128519	0.659	0.577	0.00690543
Smarcc1	2.08903e-08	0.128196	0.343	0.25	0.00038436
Ndufab1	1.97803e-06	0.128187	0.508	0.433	0.0363939
Nol8	3.18269e-08	0.128176	0.196	0.127	0.000585583
Sgo2a	1.09698e-07	0.128168	0.135	0.078	0.00201834
Rwdd1	6.18406e-11	0.128147	0.474	0.369	1.1378e-06
Rpl37	1.6032e-05	0.128099	0.915	0.849	0.294973
Dkc1	5.46458e-08	0.127946	0.228	0.155	0.00100543
Gripap1	1.80758e-07	0.12794	0.368	0.284	0.00332577
Prpf40a	7.93986e-08	0.127893	0.623	0.532	0.00146085
Idh3b	3.42827e-08	0.127863	0.366	0.282	0.000630768
Ap4m1	7.4454e-06	0.127854	0.169	0.116	0.136988
Bub3	2.91647e-07	0.127806	0.446	0.359	0.00536601
Osbpl8	1.7168e-08	0.12779	0.347	0.261	0.000315875
E2f2	2.18839e-10	0.127785	0.183	0.105	4.02642e-06
Kcmf1	4.33908e-06	0.127762	0.322	0.259	0.0798348
Sgo1	3.67109e-08	0.127669	0.153	0.091	0.000675443
Anapc13	1.92057e-05	0.127656	0.541	0.457	0.353366
Mbp	3.22112e-08	0.127529	0.319	0.229	0.000592654
Itpr3	3.21178e-11	0.12752	0.194	0.108	5.90935e-07
Cd9	1.411e-12	0.127513	0.254	0.153	2.59611e-08
Zfp207	2.35108e-10	0.127416	0.531	0.422	4.32574e-06
Ccdc34	2.98282e-07	0.127371	0.249	0.177	0.00548808
Psmg2	2.83339e-08	0.127341	0.214	0.141	0.000521316
Ndufc2	1.2399e-06	0.127324	0.612	0.522	0.0228129
Atf4	9.43298e-08	0.127236	0.463	0.368	0.00173557
Ncaph	1.62921e-08	0.127222	0.138	0.077	0.000299758
Slc1a5	4.62134e-10	0.12722	0.194	0.114	8.50281e-06
Zcrb1	4.52858e-05	0.127216	0.499	0.43	0.833213
Bard1	1.94013e-10	0.127154	0.15	0.078	3.56964e-06
Mtmr3	9.54697e-10	0.1271	0.263	0.176	1.75655e-05
Sumf1	1.26499e-07	0.127062	0.289	0.213	0.00232745
Rad51	1.08449e-10	0.127038	0.157	0.083	1.99536e-06
Mrps12	6.98663e-07	0.126996	0.328	0.254	0.0128547
Ddx18	3.83455e-07	0.126991	0.397	0.314	0.00705519
Pola2	1.57261e-09	0.12694	0.192	0.115	2.89345e-05
Rpa1	2.20771e-15	0.126571	0.248	0.139	4.06197e-11
Phrf1	7.30149e-06	0.126533	0.303	0.235	0.13434
Swi5	5.20951e-05	0.126402	0.576	0.506	0.958497
Sirpb1b	6.38293e-13	0.126399	0.147	0.067	1.1744e-08
Washc4	6.21566e-07	0.126391	0.345	0.268	0.0114362
Ppp1r35	1.99956e-06	0.12637	0.229	0.167	0.0367899
Zwilch	1.54034e-07	0.126277	0.125	0.071	0.00283407
Snrpa	3.13502e-06	0.126274	0.327	0.258	0.0576813
Rnf144b	2.95769e-11	0.126194	0.105	0.043	5.44186e-07
Ppdpf	1.15223e-07	0.125755	0.444	0.355	0.00211998
Eif3e	9.77786e-08	0.125717	0.662	0.578	0.00179903
Nme1	8.96655e-07	0.125712	0.49	0.416	0.0164975
Tifa	2.00622e-11	0.125682	0.266	0.17	3.69124e-07
Dpm3	3.71031e-06	0.125601	0.387	0.305	0.068266
P4ha1	3.39214e-11	0.125596	0.17	0.09	6.2412e-07
Sh2d3c	0.0010274	0.125206	0.23	0.185	1
Mis12	6.0903e-06	0.125172	0.235	0.173	0.112055
Ckap2	1.56253e-06	0.125159	0.128	0.078	0.028749
Tcea1	2.34881e-07	0.125079	0.564	0.482	0.00432158
Cenpm	5.6608e-15	0.125078	0.15	0.063	1.04153e-10
Themis2	2.76296e-08	0.125076	0.648	0.533	0.000508357
Prkd2	7.18888e-12	0.124893	0.172	0.089	1.32268e-07
Atp6ap2	1.87745e-05	0.124691	0.409	0.341	0.345432
Exoc4	2.09783e-06	0.124682	0.272	0.203	0.038598
Myof	3.81223e-12	0.124523	0.168	0.085	7.01413e-08
Ppip5k2	1.17356e-10	0.124507	0.225	0.138	2.15923e-06
Tor1b	7.0226e-05	0.124506	0.207	0.157	1
Gsdmd	1.17036e-13	0.124497	0.47	0.341	2.15334e-09
Mms22l	1.46979e-09	0.124473	0.143	0.076	2.70426e-05
AW112010	0.000199376	0.124384	0.854	0.749	1
Nus1	2.21672e-09	0.124304	0.263	0.176	4.07855e-05
Csnk2b	9.80837e-06	0.124143	0.533	0.457	0.180464
Myd88	8.83345e-07	0.124044	0.5	0.402	0.0162527
Pip4p1	2.56359e-09	0.123957	0.37	0.27	4.71676e-05
Psme3	1.17485e-09	0.123855	0.282	0.196	2.1616e-05
Pom121	2.40479e-07	0.123749	0.241	0.171	0.00442457
Supt5	1.31647e-10	0.123688	0.578	0.469	2.42218e-06
Uba2	2.83146e-06	0.123675	0.297	0.227	0.052096
Prkcsh	2.8357e-06	0.123556	0.284	0.212	0.052174
Sdhb	5.97298e-05	0.123537	0.534	0.456	1
Ube2d1	1.04464e-08	0.123527	0.227	0.149	0.000192204
Ywhaz	6.3811e-07	0.123511	0.721	0.642	0.0117406
Arl8a	0.000242925	0.123503	0.247	0.198	1
Pdxk	0.000135562	0.123498	0.327	0.265	1
Eif3g	6.60575e-06	0.123364	0.432	0.364	0.121539
Hmgcr	8.42957e-07	0.12336	0.335	0.26	0.0155096
Dedd2	0.000111683	0.123224	0.16	0.115	1
Paics	1.2088e-06	0.123093	0.336	0.265	0.0222408
Sec63	0.0001782	0.123091	0.337	0.276	1
Ndufa12	3.95331e-07	0.123075	0.454	0.368	0.0072737
Chmp5	7.66023e-08	0.123051	0.451	0.362	0.00140941
Skp1a	2.92158e-08	0.122852	0.406	0.319	0.000537541
Ncln	9.76731e-10	0.122841	0.187	0.111	1.79709e-05
Litaf	0.000174951	0.122823	0.283	0.228	1
AB124611	5.739e-05	0.122764	0.277	0.221	1
Emc7	5.06343e-06	0.122717	0.33	0.261	0.093162
Maz	2.78267e-08	0.122648	0.339	0.253	0.000511984
Anp32a	3.1066e-07	0.122569	0.597	0.506	0.00571584
Arhgap27	2.74053e-07	0.122549	0.277	0.201	0.00504229
Isyna1	1.15457e-09	0.12253	0.154	0.087	2.12429e-05
Sass6	9.17457e-08	0.122517	0.204	0.133	0.00168803
Tcerg1	4.72968e-07	0.122509	0.454	0.369	0.00870214
Jmjd6	2.84413e-07	0.122486	0.175	0.111	0.00523291
Dusp7	7.36219e-09	0.122397	0.109	0.053	0.000135457
Rtn3	9.82579e-10	0.12237	0.458	0.358	1.80785e-05
Samm50	0.000336278	0.122262	0.303	0.248	1
Elf4	1.03384e-06	0.122104	0.352	0.281	0.0190217
Rps5	2.13315e-05	0.122008	0.891	0.81	0.392478
Rab1b	0.00148652	0.121711	0.302	0.256	1
Fen1	5.78598e-08	0.121705	0.227	0.152	0.00106456
Srpk2	3.16162e-10	0.12168	0.404	0.299	5.81706e-06
Taf1d	1.09699e-08	0.121662	0.545	0.444	0.000201836
Cox7c	0.000171261	0.121645	0.827	0.747	1
Actr1a	4.79683e-06	0.12159	0.279	0.214	0.088257
Tgfb1	5.50903e-09	0.121567	0.575	0.456	0.000101361
Btk	2.18006e-09	0.121518	0.374	0.274	4.0111e-05
Rbl2	1.93999e-06	0.121512	0.238	0.173	0.0356938
Slc39a6	4.12156e-10	0.121412	0.155	0.084	7.58326e-06
Tsnax	2.71082e-06	0.121264	0.218	0.155	0.0498764
Mrps26	1.4953e-06	0.121212	0.248	0.18	0.027512
Itprip	1.04171e-09	0.121156	0.156	0.087	1.91664e-05
Ubash3b	1.14782e-10	0.121101	0.137	0.067	2.11187e-06
Snrnp27	5.0558e-06	0.12109	0.537	0.456	0.0930216
Rara	8.54289e-13	0.121048	0.165	0.081	1.57181e-08
Glg1	3.74403e-07	0.121027	0.395	0.315	0.00688864
Mgat1	2.09812e-05	0.120992	0.188	0.134	0.386034
Nxpe3	1.34035e-08	0.120937	0.163	0.095	0.00024661
Ube2q1	3.14869e-10	0.120934	0.546	0.443	5.79328e-06
H2afv	5.57089e-06	0.120886	0.445	0.373	0.102499
Vdac1	1.47705e-08	0.120823	0.389	0.298	0.000271762
Dhrs7	4.29407e-09	0.12078	0.21	0.134	7.90066e-05
Scarb1	1.14095e-10	0.120726	0.206	0.123	2.09924e-06
Snapc1	5.58156e-09	0.120706	0.207	0.13	0.000102695
4930503L19Rik	3.18261e-08	0.12068	0.17	0.105	0.000585568
Kdelr1	0.000164199	0.120514	0.32	0.262	1
Scand1	5.55095e-06	0.120444	0.711	0.625	0.102132
Ppm1k	2.87375e-08	0.120386	0.213	0.138	0.00052874
Cox6c	1.34815e-05	0.120371	0.785	0.697	0.248047
Pds5b	1.49538e-07	0.120347	0.264	0.189	0.00275135
2210016L21Rik	1.45775e-07	0.120034	0.266	0.189	0.00268212
Cep128	8.16486e-12	0.119826	0.19	0.105	1.50225e-07
Pdlim2	9.79042e-08	0.119716	0.169	0.106	0.00180134
Nek9	1.65328e-06	0.119625	0.231	0.167	0.0304187
Msl1	1.84936e-08	0.119473	0.414	0.316	0.000340264
Ublcp1	1.98957e-09	0.11939	0.212	0.133	3.66062e-05
Ppp2ca	2.34265e-05	0.119376	0.525	0.457	0.431024
Odc1	4.7867e-09	0.119329	0.274	0.19	8.80705e-05
Ndufb6	0.000106099	0.119314	0.417	0.357	1
Brip1	1.18445e-09	0.119302	0.152	0.083	2.17926e-05
Ppif	1.97989e-07	0.119299	0.158	0.097	0.00364279
Ap2s1	1.57504e-07	0.119266	0.575	0.479	0.00289792
Tsn	3.25868e-06	0.119197	0.502	0.42	0.0599565
Mdc1	4.58152e-10	0.119157	0.143	0.074	8.42954e-06
Bcl2l12	1.79104e-09	0.119136	0.183	0.11	3.29534e-05
St3gal5	3.86831e-06	0.119124	0.25	0.184	0.0711731
S100pbp	3.17577e-10	0.119081	0.313	0.213	5.8431e-06
Rnf44	0.000213195	0.119007	0.279	0.225	1
Fkbp3	4.1555e-07	0.118828	0.409	0.325	0.00764571
Asnsd1	1.3045e-08	0.11881	0.421	0.329	0.000240015
Bub1	6.73612e-09	0.118796	0.165	0.097	0.000123938
Xcr1	6.90196e-08	0.118762	0.142	0.083	0.00126989
Rfc3	1.30498e-06	0.118713	0.227	0.162	0.0240103
Myl6	2.22186e-05	0.118589	0.838	0.75	0.408799
Stk24	4.54593e-08	0.118425	0.597	0.504	0.000836405
Cct4	2.67767e-06	0.118337	0.515	0.439	0.0492664
Eif1ad	1.91406e-07	0.118322	0.302	0.227	0.00352167
Mknk1	7.81957e-06	0.118314	0.2	0.142	0.143872
Rpl35a	3.15775e-05	0.118312	0.94	0.888	0.580994
Ugcg	8.88894e-06	0.118195	0.201	0.143	0.163548
Gnl1	6.64569e-05	0.118151	0.147	0.102	1
Tasor2	7.37778e-06	0.118111	0.352	0.283	0.135744
Dusp6	3.19983e-12	0.118072	0.133	0.059	5.88736e-08
Ccdc25	0.00369023	0.118063	0.322	0.282	1
Kdelr2	0.000162772	0.118023	0.226	0.174	1
Tmem179b	7.12379e-08	0.117957	0.394	0.303	0.00131071
Ostf1	0.000245828	0.117919	0.706	0.623	1
Atp5j2	3.30353e-06	0.117833	0.758	0.669	0.0607816
Eif4ebp2	3.71597e-06	0.117822	0.411	0.335	0.0683701
Kif22	3.35649e-06	0.117718	0.141	0.09	0.061756
Shcbp1	2.17555e-05	0.117563	0.13	0.084	0.40028
Mydgf	2.94084e-05	0.117554	0.362	0.294	0.541085
Mbd4	5.87775e-07	0.117549	0.18	0.118	0.0108145
Dars	4.25059e-08	0.117465	0.276	0.197	0.000782066
Ndufb2	1.48552e-05	0.117426	0.488	0.417	0.273321
Mef2c	3.74457e-08	0.117382	0.418	0.322	0.000688964
Ifnar2	5.73757e-07	0.117111	0.601	0.51	0.0105566
Aurka	1.23254e-06	0.117047	0.143	0.088	0.0226775
Cklf	9.56431e-12	0.117038	0.267	0.168	1.75974e-07
Samd1	2.10185e-12	0.116992	0.18	0.095	3.86719e-08
Papola	7.16937e-10	0.116966	0.58	0.472	1.31909e-05
Tmem109	8.27475e-09	0.116951	0.208	0.135	0.000152247
AC160336.1	3.86186e-07	0.11691	0.152	0.094	0.00710544
Sumo3	1.91683e-07	0.116873	0.404	0.318	0.00352678
Eef1a1	6.59541e-06	0.116864	0.952	0.892	0.121349
Rab5if	1.2849e-06	0.116769	0.453	0.376	0.023641
Nop2	7.11075e-11	0.116752	0.13	0.061	1.30831e-06
Tut4	2.39371e-08	0.11654	0.435	0.338	0.000440418
Ccdc85b	7.5979e-12	0.116533	0.166	0.086	1.39794e-07
Mettl7a1	7.3661e-11	0.116519	0.112	0.049	1.35529e-06
Chic2	9.29139e-07	0.116509	0.395	0.316	0.0170952
Espl1	5.10172e-07	0.116285	0.172	0.112	0.00938665
Hnrnpf	5.93882e-06	0.116182	0.732	0.643	0.109268
E230029C05Rik	2.27336e-08	0.116153	0.109	0.054	0.000418276
Ndufa3	5.38633e-06	0.116022	0.748	0.652	0.0991031
Ssr4	6.91962e-06	0.115986	0.581	0.498	0.127314
Mrpl58	8.03892e-07	0.115947	0.274	0.203	0.0147908
Ech1	1.48724e-07	0.115927	0.323	0.239	0.00273637
Casp8ap2	5.88789e-09	0.115926	0.378	0.28	0.000108331
Pdcd2l	7.1382e-07	0.11588	0.205	0.141	0.0131336
Slc4a1ap	1.15154e-06	0.115735	0.261	0.19	0.0211872
Rab30	8.11119e-10	0.115725	0.198	0.118	1.49238e-05
Trappc8	8.05454e-07	0.115637	0.291	0.218	0.0148195
Smchd1	6.22178e-10	0.115536	0.688	0.602	1.14475e-05
H2afy	1.77321e-09	0.115417	0.824	0.733	3.26253e-05
Sf3b2	2.08896e-08	0.115407	0.671	0.567	0.000384347
Nsmce4a	4.88794e-07	0.115341	0.333	0.256	0.00899332
2021-03-02	1.89694e-07	0.115316	0.384	0.299	0.00349019
Ccr5	4.08858e-12	0.115301	0.155	0.075	7.52258e-08
Nufip1	1.57545e-07	0.115233	0.21	0.141	0.00289868
Rnasel	3.44812e-11	0.115049	0.147	0.073	6.34419e-07
Pfdn1	2.33461e-06	0.115029	0.433	0.35	0.0429544
Nr1h3	8.32258e-07	0.11502	0.134	0.08	0.0153127
Orai2	2.28542e-07	0.115014	0.105	0.056	0.00420495
Ticam2	0.00010022	0.114871	0.143	0.1	1
Lrrc59	0.000167551	0.114748	0.256	0.202	1
Chchd1	2.62143e-07	0.114628	0.443	0.362	0.00482317
Meaf6	8.4371e-06	0.11452	0.242	0.182	0.155234
Ccnb1	1.01983e-07	0.114425	0.139	0.08	0.00187638
Lyl1	1.26573e-11	0.114251	0.104	0.04	2.32883e-07
Uqcrc2	3.68662e-05	0.114218	0.468	0.396	0.678302
Glyr1	1.3508e-05	0.114132	0.422	0.35	0.248534
Blm	2.09616e-09	0.114122	0.147	0.08	3.85673e-05
Ndufaf4	8.1029e-07	0.114074	0.186	0.125	0.0149085
Hp1bp3	2.19791e-07	0.113922	0.496	0.408	0.00404394
Tmed2	3.68291e-06	0.113744	0.516	0.438	0.0677619
Mpc1	9.10988e-06	0.11373	0.522	0.446	0.167613
Mapk9	8.93451e-06	0.113398	0.267	0.199	0.164386
Phf2	8.96283e-07	0.113366	0.181	0.121	0.0164907
Fam117a	1.21695e-13	0.113305	0.135	0.057	2.23906e-09
Prmt1	3.35001e-07	0.113201	0.352	0.275	0.00616369
Myo5a	3.57941e-06	0.113183	0.368	0.286	0.0658575
Cyfip2	6.46748e-06	0.113137	0.446	0.367	0.118995
Sf3a3	2.37963e-09	0.113037	0.341	0.251	4.37828e-05
Psmc3	2.56319e-05	0.113032	0.571	0.503	0.471601
Cenph	1.58436e-09	0.112989	0.156	0.087	2.91506e-05
Mob3a	2.55726e-10	0.112986	0.417	0.307	4.70511e-06
Scaf11	6.15499e-09	0.112919	0.562	0.458	0.000113246
Immt	0.000246144	0.112877	0.319	0.263	1
Orc6	2.35254e-08	0.112874	0.238	0.164	0.000432845
Procr	2.62702e-09	0.112861	0.201	0.123	4.83346e-05
Eif3m	0.000121714	0.112834	0.614	0.549	1
Magohb	1.09603e-10	0.112759	0.221	0.137	2.01659e-06
Pde7a	1.85268e-08	0.112696	0.201	0.128	0.000340875
Mrpl34	6.84081e-07	0.112618	0.347	0.273	0.0125864
Dhx9	1.63335e-07	0.112541	0.632	0.537	0.0030052
Sf1	3.06031e-07	0.112534	0.502	0.415	0.00563067
Cib1	3.01757e-05	0.112533	0.273	0.214	0.555203
Rnf167	6.90043e-06	0.11249	0.434	0.354	0.126961
Luc7l2	1.68648e-05	0.112455	0.776	0.704	0.310296
B9d2	8.1187e-07	0.112336	0.286	0.218	0.0149376
Rap2a	1.91256e-08	0.112195	0.365	0.271	0.000351891
Anxa2	1.75662e-08	0.112191	0.487	0.378	0.0003232
Cnih1	9.517e-06	0.112161	0.187	0.132	0.175103
Rpl18a	2.79346e-05	0.112117	0.92	0.867	0.513968
Asxl2	2.49633e-07	0.112021	0.408	0.32	0.00459299
St6gal1	7.24716e-07	0.11194	0.147	0.091	0.0133341
Gtf3c6	0.000110395	0.111931	0.325	0.265	1
Osgep	1.78355e-08	0.111917	0.385	0.295	0.000328155
Rfwd3	8.32343e-08	0.111907	0.236	0.161	0.00153143
Timm13	1.09407e-06	0.111766	0.565	0.488	0.0201299
Limd2	4.50783e-06	0.111743	0.758	0.659	0.0829396
Pole	2.43673e-09	0.111709	0.119	0.059	4.48334e-05
Arhgap18	4.97173e-07	0.111659	0.209	0.143	0.00914749
Dgcr8	7.05122e-06	0.111657	0.149	0.098	0.129735
Ccnf	3.71489e-07	0.111534	0.158	0.099	0.00683502
Sirpb1c	1.48656e-06	0.111507	0.112	0.065	0.0273512
Rmnd5b	3.94246e-07	0.111498	0.159	0.1	0.00725373
Ube2e1	1.51516e-09	0.111459	0.357	0.257	2.78773e-05
Tmem68	5.83405e-06	0.111444	0.16	0.107	0.107341
Nfix	4.0822e-07	0.111396	0.157	0.1	0.00751084
Nrd1	1.08121e-10	0.111348	0.6	0.486	1.98932e-06
Fam117b	1.52178e-07	0.111324	0.197	0.13	0.00279993
Ccpg1	6.93751e-07	0.111318	0.164	0.105	0.0127643
Irs2	1.6389e-11	0.111273	0.136	0.063	3.01542e-07
Ppm1h	5.15106e-10	0.111221	0.224	0.14	9.47744e-06
Lman2	1.4934e-07	0.111038	0.515	0.43	0.0027477
Ilkap	4.34239e-07	0.111012	0.288	0.214	0.00798956
Sort1	3.51525e-09	0.110931	0.102	0.046	6.46772e-05
Pdcd1lg2	1.53392e-07	0.110921	0.198	0.129	0.00282226
Ubap2	5.17072e-08	0.110912	0.232	0.159	0.000951361
Cip2a	1.94601e-07	0.110887	0.12	0.067	0.00358046
Gsto1	1.98363e-09	0.110806	0.36	0.266	3.64968e-05
Map1s	4.44378e-06	0.110685	0.202	0.143	0.081761
Trp53	1.97354e-06	0.110622	0.403	0.324	0.0363111
Hmbs	2.60113e-07	0.110618	0.167	0.107	0.00478582
Arl6ip5	2.37426e-05	0.110584	0.409	0.335	0.43684
Cdca7l	5.05724e-08	0.110517	0.141	0.081	0.000930482
Ubald2	1.65114e-06	0.110474	0.446	0.362	0.0303793
Upf1	1.22957e-07	0.110437	0.278	0.196	0.00226228
Tomm20	2.1503e-07	0.110414	0.605	0.503	0.00395634
Trappc2l	2.28665e-06	0.110348	0.375	0.3	0.042072
Lifr	2.81604e-11	0.110342	0.103	0.04	5.18124e-07
Syce2	7.58594e-10	0.110256	0.169	0.095	1.39574e-05
Ogdh	7.48715e-05	0.110248	0.444	0.39	1
Cdc7	3.61674e-10	0.110228	0.169	0.094	6.65444e-06
Sf3b6	0.000121898	0.110222	0.576	0.495	1
Mrps36	5.56812e-05	0.110207	0.352	0.29	1
Glrx3	5.76754e-06	0.109949	0.367	0.299	0.106117
Tm2d2	7.62067e-07	0.109927	0.271	0.201	0.0140213
Tagln2	7.62275e-13	0.109917	0.481	0.346	1.40251e-08
Rnf168	2.94888e-05	0.109871	0.255	0.195	0.542564
Scaf8	4.09087e-08	0.10987	0.288	0.206	0.00075268
Glo1	3.52632e-08	0.109855	0.2	0.129	0.000648808
Vim	2.49824e-13	0.109852	0.432	0.296	4.5965e-09
Lemd2	4.30347e-06	0.109717	0.21	0.147	0.0791796
Il6ra	2.8695e-08	0.109717	0.375	0.28	0.00052796
Ptbp3	1.05066e-08	0.109703	0.764	0.674	0.000193311
AI467606	2.98583e-08	0.10963	0.172	0.105	0.000549364
Scaf4	7.22967e-06	0.10958	0.243	0.176	0.133019
Hist1h2ae	9.99835e-08	0.109559	0.254	0.178	0.0018396
Ncbp1	7.45929e-05	0.109546	0.218	0.166	1
Tbc1d31	3.09849e-10	0.109395	0.164	0.09	5.70092e-06
Add3	1.41278e-10	0.10926	0.176	0.096	2.59938e-06
Bach1	3.06971e-11	0.109184	0.397	0.28	5.64797e-07
Dnajc15	0.000791127	0.109106	0.435	0.38	1
B4galt1	0.00015512	0.109026	0.187	0.14	1
Rcc1	1.34728e-08	0.109004	0.141	0.078	0.000247887
Fbxo33	6.39619e-06	0.108967	0.159	0.107	0.117684
Tmem50b	4.2243e-11	0.108882	0.255	0.161	7.77228e-07
St3gal2	5.08452e-05	0.108871	0.163	0.116	0.935501
Lin9	8.46717e-08	0.108845	0.136	0.079	0.00155788
Sdad1	3.04818e-05	0.108831	0.223	0.167	0.560834
Parp2	1.36013e-10	0.108824	0.27	0.179	2.5025e-06
Cdk4	3.5514e-05	0.108809	0.257	0.2	0.653423
Fnbp4	9.43444e-08	0.108804	0.43	0.337	0.00173584
Suv39h1	5.7258e-06	0.108792	0.166	0.111	0.105349
Mppe1	1.95404e-06	0.108772	0.156	0.101	0.0359523
Leprot	2.51693e-05	0.108744	0.35	0.284	0.46309
Usp16	6.06454e-07	0.108729	0.382	0.302	0.0111581
Gart	1.06448e-08	0.108694	0.178	0.11	0.000195854
Ftx	1.59617e-07	0.108689	0.105	0.054	0.00293679
Snx30	2.61725e-08	0.108478	0.157	0.092	0.000481548
Snrpf	8.30379e-05	0.108466	0.672	0.6	1
Slc12a6	6.27216e-10	0.108324	0.252	0.162	1.15401e-05
Rpa2	7.28253e-08	0.108307	0.175	0.11	0.00133991
Plk1	9.23623e-08	0.108215	0.123	0.067	0.00169937
Cnot1	5.32007e-06	0.108198	0.523	0.434	0.0978839
Asf1b	3.3892e-07	0.108187	0.156	0.096	0.00623578
Sh3pxd2a	1.40567e-07	0.108162	0.181	0.115	0.00258629
Nsd3	4.84556e-07	0.108078	0.681	0.587	0.00891534
Cep164	7.51984e-05	0.10805	0.166	0.121	1
Srp72	5.70314e-07	0.108029	0.472	0.383	0.0104932
Ik	2.45115e-07	0.107866	0.5	0.407	0.00450987
Qk	7.12036e-08	0.107856	0.579	0.477	0.00131008
Npm3	2.55864e-08	0.107829	0.293	0.214	0.000470763
Zmiz2	1.23338e-05	0.107573	0.638	0.558	0.226929
Fam168a	2.25694e-07	0.107542	0.245	0.17	0.00415255
Mplkip	5.8885e-05	0.107537	0.286	0.227	1
Psmb4	1.25581e-06	0.107511	0.641	0.541	0.0231057
Rhog	4.67758e-05	0.107491	0.618	0.536	0.860628
Nsun2	8.95949e-07	0.10748	0.221	0.156	0.0164846
Tbc1d10b	2.02718e-05	0.107456	0.263	0.203	0.372981
Ssbp4	5.13832e-10	0.107424	0.167	0.094	9.454e-06
Ttk	1.55881e-08	0.107409	0.109	0.054	0.000286805
Rprd1b	3.12908e-08	0.10739	0.292	0.206	0.00057572
St14	3.88984e-11	0.10738	0.124	0.055	7.15692e-07
Tnpo1	4.43312e-06	0.107345	0.346	0.27	0.081565
Gnpda1	1.24705e-05	0.107328	0.212	0.155	0.229445
Srp19	9.90423e-05	0.107324	0.477	0.412	1
Inip	3.2047e-10	0.107219	0.339	0.239	5.89633e-06
Vamp4	0.000218891	0.107208	0.234	0.185	1
Gtf3a	6.18461e-10	0.107144	0.233	0.15	1.13791e-05
Sec13	1.87088e-05	0.10714	0.358	0.289	0.344223
Hk1	1.53335e-09	0.107129	0.256	0.17	2.82122e-05
Pkd1	1.58207e-05	0.107005	0.113	0.07	0.291085
Cpsf2	1.8827e-08	0.10674	0.326	0.243	0.000346398
Smim3	6.25257e-08	0.106613	0.208	0.136	0.00115041
Knop1	9.76464e-10	0.106596	0.648	0.536	1.7966e-05
Dpp3	0.000522796	0.106523	0.26	0.213	1
Hspa1a	6.98154e-09	0.106509	0.518	0.4	0.000128453
AI413582	5.8085e-06	0.106497	0.38	0.304	0.106871
Thumpd1	2.2668e-07	0.106449	0.18	0.117	0.00417068
Sh3bgrl	0.000569233	0.106419	0.664	0.583	1
Lsm5	2.39048e-05	0.106374	0.474	0.405	0.439824
Plp2	9.8911e-09	0.106311	0.216	0.139	0.000181986
Abhd2	1.33328e-06	0.106275	0.168	0.11	0.024531
Aqr	1.54094e-07	0.106248	0.408	0.318	0.00283517
Tspyl1	0.000109874	0.106226	0.255	0.201	1
Snx10	1.00541e-05	0.106206	0.734	0.653	0.184985
Cpt1a	4.89034e-07	0.106188	0.226	0.159	0.00899773
Gtf2i	2.0901e-07	0.106142	0.156	0.095	0.00384557
Hdac7	1.2504e-06	0.106142	0.127	0.075	0.0230061
1600014C10Rik	2.88662e-07	0.106136	0.17	0.108	0.0053111
Ccl3	0.106121	0.105987	0.167	0.147	1
St13	1.91623e-08	0.105965	0.633	0.532	0.000352568
Dmtf1	1.34927e-06	0.105942	0.339	0.261	0.0248252
Gab2	0.000147628	0.105912	0.174	0.127	1
Nt5c	4.57736e-05	0.105907	0.455	0.377	0.842189
Mrpl54	1.56933e-05	0.105907	0.441	0.374	0.288741
Cgas	1.22201e-10	0.10588	0.272	0.176	2.24838e-06
Prrc2b	8.90468e-08	0.10588	0.326	0.242	0.00163837
Ncf4	1.07779e-06	0.105842	0.506	0.41	0.0198302
Lsm3	1.24357e-05	0.105842	0.363	0.289	0.228805
Tmem223	2.76399e-09	0.105816	0.18	0.106	5.08546e-05
Avpi1	1.63152e-06	0.105811	0.511	0.428	0.0300183
Tpm4	5.17428e-08	0.105781	0.648	0.552	0.000952016
Abcb1a	2.91291e-10	0.10569	0.426	0.316	5.35947e-06
Mpzl3	0.000450501	0.105621	0.141	0.101	1
Mfsd12	9.11228e-05	0.105583	0.188	0.138	1
Fkbp1a	8.034e-06	0.105552	0.31	0.245	0.147818
Ccnh	6.17896e-06	0.105451	0.187	0.132	0.113687
U2af1	3.482e-09	0.105442	0.525	0.429	6.40653e-05
Ccng1	1.0767e-05	0.105347	0.274	0.209	0.198101
F730043M19Rik	1.26362e-08	0.105307	0.145	0.081	0.000232494
Ireb2	9.05651e-05	0.105307	0.263	0.205	1
Ap3d1	1.00572e-06	0.105219	0.455	0.376	0.0185043
Tmem141	2.91596e-11	0.10518	0.104	0.042	5.36508e-07
Rap1gap2	3.95034e-09	0.105175	0.139	0.074	7.26823e-05
Slfn8	1.77372e-07	0.104898	0.43	0.33	0.00326347
Vps37b	1.57279e-09	0.104886	0.146	0.078	2.89378e-05
Nmt2	3.05097e-11	0.10487	0.19	0.106	5.61348e-07
Actb	6.59e-10	0.104844	0.993	0.985	1.21249e-05
Ipo5	9.73779e-06	0.104808	0.186	0.132	0.179166
Plpbp	7.86686e-06	0.104787	0.404	0.326	0.144742
Smarca2	2.57272e-07	0.10476	0.505	0.405	0.00473354
Dpf2	7.95355e-07	0.104744	0.333	0.26	0.0146337
Brip1os	2.40939e-05	0.104654	0.194	0.141	0.443303
Mrpl20	0.000146987	0.104642	0.466	0.402	1
Cdv3	1.47653e-07	0.104632	0.475	0.383	0.00271666
Lipa	1.40857e-09	0.104627	0.414	0.307	2.59163e-05
Aco2	1.11397e-05	0.104575	0.352	0.278	0.204959
Cd5	9.06978e-12	0.104562	0.11	0.044	1.66875e-07
Rictor	1.48352e-06	0.10453	0.41	0.326	0.0272952
Surf4	4.38488e-05	0.104514	0.483	0.414	0.806774
Ubald1	1.09165e-07	0.104496	0.178	0.114	0.00200853
Cept1	9.19511e-08	0.104489	0.222	0.151	0.00169181
Magoh	8.66714e-06	0.104355	0.465	0.392	0.159467
Hspa14	2.1855e-05	0.104201	0.332	0.266	0.40211
Tnfaip8l2	1.86641e-05	0.104137	0.346	0.274	0.343401
Pak1ip1	4.33372e-06	0.104099	0.351	0.277	0.0797361
Tmed5	2.48018e-06	0.104068	0.507	0.421	0.0456329
Ing1	6.91709e-05	0.104014	0.235	0.181	1
Milr1	1.65793e-06	0.103993	0.257	0.186	0.0305043
Yipf1	0.000305032	0.103947	0.302	0.246	1
Tmem38b	1.42912e-09	0.103894	0.11	0.052	2.62943e-05
Gm2000	6.48391e-08	0.103886	0.344	0.255	0.00119298
Aig1	0.000190115	0.103828	0.274	0.218	1
Acaa2	2.42015e-08	0.103826	0.131	0.072	0.000445283
Nelfb	0.000350595	0.10381	0.208	0.16	1
Cdc34	1.93288e-06	0.103805	0.335	0.264	0.035563
Zcchc4	1.14317e-13	0.103742	0.185	0.092	2.10332e-09
Pes1	2.32313e-06	0.10368	0.252	0.189	0.0427433
Mettl16	0.000157168	0.103663	0.2	0.151	1
Fbxo45	6.49337e-05	0.103606	0.166	0.118	1
Ncor2	1.52706e-09	0.103584	0.201	0.123	2.80964e-05
AA467197	0.00741148	0.10358	0.102	0.076	1
U2surp	4.7097e-07	0.103493	0.566	0.481	0.00866538
Rgs14	2.60606e-12	0.103398	0.11	0.043	4.79488e-08
Xpc	4.20764e-07	0.103391	0.119	0.067	0.00774164
Ier3	6.80289e-06	0.103311	0.199	0.137	0.125166
Birc6	1.28485e-09	0.103265	0.679	0.569	2.36399e-05
Srgap3	5.80682e-08	0.103226	0.158	0.094	0.0010684
Spns1	0.000656694	0.103225	0.119	0.083	1
Cpsf6	6.88594e-06	0.103203	0.395	0.316	0.126694
Rpl6	0.000127669	0.103145	0.909	0.845	1
Stt3b	5.1466e-06	0.103036	0.245	0.183	0.0946922
Stil	2.09573e-08	0.103005	0.119	0.062	0.000385594
Naa15	3.95488e-09	0.10298	0.456	0.354	7.27658e-05
Arhgap4	8.74972e-06	0.102959	0.201	0.142	0.160986
Trim25	3.06344e-08	0.102881	0.376	0.283	0.000563643
Rpl29	0.000605291	0.102856	0.799	0.729	1
Rpl7a	0.000100023	0.102779	0.855	0.781	1
Tex9	1.78776e-09	0.102775	0.149	0.081	3.28929e-05
Tma7	0.000525592	0.102759	0.749	0.672	1
Gm34680	1.24792e-08	0.102682	0.158	0.091	0.000229606
Ipo7	9.0566e-09	0.102678	0.432	0.334	0.000166632
Srbd1	0.000472071	0.102612	0.163	0.121	1
Slc25a11	6.53453e-06	0.102536	0.43	0.35	0.120229
Tgfbr2	1.40123e-09	0.102453	0.166	0.094	2.57812e-05
Capza1	1.81605e-05	0.102393	0.609	0.521	0.334135
Brwd3	0.000249635	0.102391	0.159	0.115	1
Ppib	0.000136504	0.102375	0.67	0.607	1
Naa10	1.31846e-06	0.102303	0.237	0.17	0.0242584
Ptk2b	1.64856e-10	0.102293	0.417	0.306	3.03318e-06
Dock7	3.37032e-08	0.102282	0.131	0.071	0.000620106
Polr3b	1.8222e-05	0.102279	0.108	0.066	0.335266
Ermp1	1.31894e-07	0.102232	0.175	0.111	0.00242672
Rps4x	0.000302617	0.102185	0.89	0.819	1
Atp5e	0.00023348	0.101997	0.822	0.732	1
Ddrgk1	1.63479e-08	0.101987	0.344	0.252	0.000300785
Sem1	0.00154028	0.101977	0.791	0.693	1
Cerk	2.55325e-07	0.101934	0.148	0.091	0.00469772
Snrk	0.000513342	0.101919	0.174	0.13	1
Gm49336	0.000577529	0.101905	0.211	0.165	1
Tuba1c	9.52135e-08	0.101902	0.313	0.227	0.00175183
Slamf6	5.28788e-09	0.101894	0.131	0.068	9.72918e-05
Cbx4	0.000193095	0.101879	0.114	0.077	1
Mrps33	9.2051e-06	0.101872	0.498	0.421	0.169365
Hes6	1.14316e-07	0.101854	0.2	0.131	0.0021033
Eif4a2	5.49142e-09	0.101799	0.626	0.528	0.000101037
Trim44	1.32537e-07	0.101779	0.375	0.286	0.00243856
Atm	4.38493e-08	0.101742	0.171	0.105	0.000806783
Nfyb	0.00067577	0.101734	0.209	0.166	1
Alkbh5	3.78023e-06	0.101684	0.279	0.209	0.0695524
Sptssa	3.25081e-07	0.101647	0.317	0.236	0.00598116
Rnf187	0.00271637	0.101622	0.307	0.263	1
Azin1	1.1015e-06	0.101544	0.372	0.296	0.0202665
E2f3	0.00071218	0.101517	0.152	0.114	1
Chd4	3.47808e-08	0.101481	0.688	0.587	0.000639932
Mospd2	1.64932e-05	0.101453	0.24	0.181	0.303458
Nfx1	1.97169e-08	0.101451	0.322	0.234	0.000362771
Srsf7	2.0541e-06	0.101445	0.662	0.586	0.0377934
Txn2	1.56981e-06	0.101367	0.391	0.312	0.028883
Vbp1	0.000940317	0.101333	0.298	0.25	1
Phlpp1	0.000179395	0.10133	0.268	0.211	1
Acot7	1.08228e-05	0.101306	0.429	0.355	0.199129
Rfc4	1.11983e-06	0.101086	0.182	0.121	0.0206038
Reep5	5.54566e-06	0.101065	0.508	0.419	0.102035
Naca	6.62352e-05	0.101023	0.811	0.732	1
Syncrip	1.51938e-06	0.100988	0.54	0.456	0.0279551
Ikbip	4.83009e-08	0.100985	0.131	0.073	0.000888688
Cenpw	1.41274e-09	0.100883	0.178	0.104	2.5993e-05
Ndufb4	0.000207403	0.10068	0.518	0.447	1
Anxa6	4.03855e-05	0.100669	0.603	0.519	0.743054
Cul1	4.95882e-06	0.10066	0.367	0.294	0.0912373
Ndufa5	2.8703e-05	0.100652	0.508	0.436	0.528107
Sephs2	2.35605e-08	0.100652	0.155	0.092	0.00043349
Wdr12	1.91181e-06	0.100632	0.184	0.124	0.0351754
Rsbn1l	9.33474e-08	0.100623	0.55	0.452	0.0017175
Ndufb10	3.19648e-06	0.100519	0.532	0.447	0.0588121
Psmb1	3.73554e-06	0.100471	0.689	0.601	0.0687302
Nsmce1	9.70184e-05	0.100412	0.319	0.257	1
Rcn2	1.31953e-09	0.100366	0.184	0.108	2.4278e-05
Mrps25	0.000422154	0.100321	0.279	0.225	1
Lrwd1	7.27115e-06	0.10019	0.139	0.09	0.133782
Iws1	0.000178652	0.100034	0.293	0.237	1
Rars	2.33028e-06	0.100007	0.302	0.23	0.0428749
Mgat2	5.08021e-07	0.100006	0.322	0.247	0.00934707
Drg1	0.0012887	0.0999872	0.234	0.189	1
Fip1l1	1.69508e-09	0.0999309	0.497	0.396	3.11877e-05
Atp13a3	3.95214e-12	0.0999151	0.371	0.258	7.27153e-08
Slc29a1	3.82402e-10	0.0998253	0.166	0.091	7.03581e-06
Ppid	5.34937e-10	0.0997613	0.332	0.232	9.8423e-06
Rtraf	0.00036307	0.0997372	0.587	0.518	1
Gnptab	1.08526e-06	0.0997065	0.251	0.18	0.0199677
Pfdn4	1.27709e-05	0.0996382	0.284	0.222	0.234972
Atp11b	2.57598e-08	0.0996134	0.431	0.335	0.000473954
Tufm	3.89337e-06	0.0995138	0.184	0.125	0.0716341
Cdca5	5.13749e-11	0.0994897	0.13	0.061	9.45246e-07
Sec62	1.34427e-05	0.0994205	0.558	0.483	0.247331
Trim37	2.00377e-08	0.0993824	0.174	0.106	0.000368673
Pomp	3.55679e-05	0.0992949	0.799	0.709	0.654415
Frg1	0.000325376	0.0992707	0.468	0.403	1
Trim5	1.00715e-05	0.099249	0.331	0.256	0.185306
Psmd13	1.80493e-05	0.0990433	0.442	0.371	0.332089
Kras	2.77304e-06	0.0990428	0.409	0.331	0.0510211
Ndufa10	1.39062e-05	0.0989625	0.384	0.311	0.255859
Usp6nl	0.000182046	0.0986982	0.271	0.215	1
Usp45	2.14787e-06	0.0986907	0.177	0.119	0.0395187
Cacna1s	2.36297e-07	0.0986496	0.22	0.148	0.00434763
D8Ertd738e	7.51878e-06	0.0986202	0.602	0.509	0.138338
Rybp	8.61042e-09	0.098593	0.189	0.117	0.000158423
Lpgat1	2.82491e-11	0.0985715	0.259	0.163	5.19755e-07
Ecpas	2.06711e-05	0.0984773	0.386	0.311	0.380328
Ralb	2.31565e-08	0.0984279	0.229	0.154	0.000426057
Ndufs5	2.08532e-05	0.0984154	0.6	0.515	0.383678
Coro2a	8.78161e-07	0.0983351	0.587	0.498	0.0161573
Tmem64	2.55473e-08	0.0983289	0.171	0.104	0.000470045
Exosc10	8.41528e-07	0.0982887	0.234	0.165	0.0154833
E2f4	8.73143e-08	0.0982712	0.268	0.191	0.0016065
Xxylt1	4.09654e-09	0.098262	0.11	0.052	7.53723e-05
Trappc5	2.89562e-06	0.0982545	0.274	0.209	0.0532765
Paxip1	1.38572e-06	0.0982286	0.125	0.075	0.0254958
Shld2	0.000640905	0.0981797	0.128	0.091	1
Pbk	1.09788e-05	0.0981784	0.114	0.07	0.201999
Dohh	0.000218401	0.0981424	0.184	0.14	1
Sash3	2.3687e-07	0.0981265	0.337	0.252	0.00435817
Batf3	9.20412e-09	0.0981211	0.584	0.48	0.000169347
Wdr13	0.000182618	0.0979655	0.152	0.108	1
Arhgef10	5.87219e-08	0.0978911	0.122	0.066	0.00108042
Rps29	0.00273198	0.0978423	0.978	0.934	1
Pram1	1.63025e-07	0.0978004	0.18	0.114	0.00299949
Gmfb	2.5651e-07	0.0977369	0.287	0.211	0.00471953
Brca1	1.64799e-05	0.0976553	0.143	0.095	0.303213
Arpc1a	5.14971e-05	0.0975504	0.398	0.333	0.947495
Rnpep	3.02723e-06	0.0974535	0.423	0.343	0.055698
Gm15472	0.000167432	0.097449	0.229	0.176	1
Ncaph2	1.76226e-05	0.0974025	0.281	0.217	0.324238
Aldh2	3.67288e-06	0.0973509	0.173	0.117	0.0675773
Adpgk	3.85997e-05	0.0973026	0.138	0.091	0.710196
Ciao2a	0.00011102	0.0972894	0.44	0.375	1
Med7	3.33309e-05	0.0972263	0.15	0.104	0.613256
Gvin1	3.42407e-05	0.0971701	0.126	0.083	0.629995
Zdhhc13	2.84565e-08	0.0971695	0.154	0.088	0.000523572
Ap5m1	0.0668095	0.0970774	0.147	0.126	1
Rab5b	0.00748613	0.0970568	0.215	0.18	1
Hnrnpa3	2.79978e-06	0.0970411	0.819	0.759	0.0515132
Nup214	4.77035e-05	0.0969041	0.302	0.239	0.877697
Nek7	3.4211e-06	0.0968471	0.322	0.254	0.0629449
Zfp593	8.80665e-05	0.0966806	0.221	0.168	1
Usp36	5.52835e-06	0.0966621	0.11	0.065	0.101716
Lrrc8d	1.68636e-06	0.096582	0.11	0.062	0.0310274
Kif20a	6.08144e-10	0.0965556	0.119	0.057	1.11892e-05
Ripor1	4.16882e-10	0.0965466	0.101	0.043	7.67021e-06
Taf13	1.18323e-06	0.0964816	0.189	0.129	0.0217702
Gorasp2	1.30662e-07	0.0964718	0.217	0.148	0.00240405
Ebp	0.000447244	0.096458	0.3	0.244	1
Ass1	2.78435e-07	0.0964179	0.445	0.347	0.00512293
Katnbl1	3.36578e-06	0.0963961	0.132	0.081	0.061927
Dab2ip	4.40515e-08	0.0962583	0.119	0.062	0.000810503
Gng5	0.00128693	0.0961013	0.703	0.63	1
Cep83	8.25855e-07	0.0960823	0.347	0.265	0.0151949
Slc25a39	4.02401e-06	0.0960779	0.232	0.168	0.0740378
Eif3k	0.000159979	0.096076	0.683	0.612	1
Tmem219	0.00013897	0.0960655	0.346	0.282	1
Smc3	1.44549e-06	0.0960559	0.436	0.351	0.0265955
Kif9	7.70609e-07	0.096047	0.12	0.069	0.0141784
Dnase2a	5.11499e-05	0.0960455	0.27	0.212	0.941107
Eif2s1	1.29293e-05	0.096034	0.412	0.341	0.237886
Ptch1	1.17665e-06	0.0960242	0.11	0.061	0.0216492
Ecd	0.000352135	0.0959239	0.185	0.141	1
Get4	3.49321e-06	0.0959024	0.198	0.137	0.0642717
Ncoa1	4.94405e-05	0.0958587	0.237	0.181	0.909656
Idnk	2.20466e-06	0.0957321	0.559	0.472	0.0405635
Hexim1	0.0003727	0.0957129	0.188	0.143	1
Slc25a25	3.99154e-05	0.0956064	0.164	0.116	0.734404
Pigf	2.83746e-08	0.0955913	0.114	0.059	0.000522064
Adss	3.81618e-06	0.0955492	0.272	0.205	0.0702139
Zfp263	2.60012e-06	0.0955448	0.324	0.249	0.0478396
Ssna1	0.0016888	0.0955035	0.316	0.268	1
Lsm6	0.00254473	0.0954607	0.556	0.504	1
Sf3a1	0.000111069	0.0953897	0.281	0.226	1
Rbm4	0.0111928	0.0953884	0.28	0.248	1
Cnot8	6.95997e-05	0.0953201	0.215	0.163	1
Kif4	3.29965e-06	0.0951886	0.16	0.105	0.0607103
Tipin	7.85784e-06	0.0951319	0.198	0.14	0.144576
Rfxap	3.49724e-05	0.0951305	0.176	0.126	0.643457
BC003965	0.000102637	0.0951011	0.177	0.129	1
2310033P09Rik	6.21198e-07	0.0950755	0.227	0.159	0.0114294
Ruvbl2	3.39365e-07	0.0950627	0.155	0.095	0.00624398
Ythdf3	1.06398e-07	0.0950484	0.397	0.304	0.00195761
Zfp706	0.000223128	0.0950332	0.503	0.441	1
Prr11	3.03888e-05	0.0950027	0.102	0.062	0.559123
Cnbp	8.22695e-06	0.0949913	0.559	0.485	0.151368
Xpo6	5.34883e-08	0.0948726	0.278	0.199	0.000984131
Akirin1	0.000309697	0.0948693	0.424	0.366	1
Ap1s2	4.0159e-07	0.0948006	0.518	0.425	0.00738886
Rasgrp3	2.18972e-08	0.0946502	0.154	0.087	0.000402887
Clta	4.89549e-06	0.0944417	0.721	0.631	0.0900722
Krtcap2	0.00017409	0.0944389	0.474	0.407	1
Sfpq	2.86868e-07	0.0944213	0.818	0.723	0.00527808
Itpa	1.26635e-05	0.0944159	0.237	0.176	0.232996
Zranb2	2.72627e-07	0.0943707	0.469	0.376	0.00501606
Ube3a	5.02079e-07	0.0943662	0.533	0.438	0.00923776
Eepd1	3.94586e-09	0.0942279	0.115	0.056	7.25999e-05
Tomm40	6.12064e-08	0.0938874	0.223	0.15	0.00112614
Clasrp	0.00147143	0.0938661	0.111	0.079	1
Naaa	2.68791e-11	0.0938166	0.332	0.219	4.94548e-07
Atg3	0.000598755	0.0938069	0.504	0.442	1
Extl3	1.63891e-05	0.0937193	0.11	0.067	0.301544
Sf3a2	2.92154e-08	0.0937052	0.248	0.168	0.000537534
Vac14	0.000406639	0.0936749	0.218	0.171	1
Scap	1.60539e-05	0.0936661	0.142	0.094	0.295375
Calm2	4.92718e-06	0.0936189	0.713	0.642	0.0906552
Timm17a	3.65587e-08	0.0934846	0.28	0.198	0.000672644
Foxk2	6.68964e-06	0.0933996	0.155	0.103	0.123083
Kbtbd11	1.84084e-08	0.0933051	0.136	0.074	0.000338696
Mpdu1	7.53667e-05	0.0933001	0.228	0.172	1
Erg28	0.00130415	0.0932165	0.256	0.21	1
Ascc2	5.76007e-07	0.0929695	0.215	0.149	0.010598
Rhob	1.32569e-06	0.0927362	0.115	0.066	0.0243914
Gabarapl2	0.00141195	0.092671	0.509	0.453	1
Skap2	0.00688381	0.0926092	0.823	0.743	1
Fam168b	0.000103422	0.0925958	0.415	0.346	1
Oip5os1	0.000740415	0.0925874	0.383	0.334	1
Msl3	6.69422e-09	0.0925786	0.251	0.167	0.000123167
Rnf220	0.00499123	0.092571	0.242	0.201	1
Gm43727	9.95857e-05	0.0925419	0.143	0.099	1
Snrpd2	2.30162e-05	0.0925196	0.567	0.492	0.423475
Imp3	3.56602e-05	0.0924001	0.291	0.229	0.656112
Minpp1	4.42758e-08	0.0923585	0.151	0.088	0.000814631
Strap	1.61181e-05	0.092288	0.301	0.234	0.296557
Caprin1	8.07827e-11	0.0922655	0.641	0.536	1.48632e-06
Larp4	9.14748e-05	0.0922401	0.359	0.294	1
Fxr2	5.67118e-06	0.0922096	0.252	0.192	0.104344
Apeh	5.87462e-08	0.0921662	0.195	0.126	0.00108087
Trmt1	1.12369e-07	0.0921649	0.178	0.112	0.00206747
Atp5l	0.00110926	0.0921356	0.809	0.737	1
Cenpb	0.00122011	0.092105	0.148	0.111	1
Twistnb	3.34885e-06	0.0920836	0.317	0.247	0.0616155
Phgdh	2.51683e-10	0.0919932	0.162	0.087	4.63072e-06
Kpna1	0.000288571	0.0919603	0.214	0.166	1
Khk	9.10604e-08	0.0917759	0.148	0.087	0.00167542
A430005L14Rik	6.21955e-06	0.0917595	0.196	0.138	0.114434
Plk4	0.000624406	0.0917405	0.192	0.149	1
Lsm12	4.84405e-05	0.0916179	0.538	0.461	0.891256
Sidt2	0.000390455	0.0916169	0.182	0.137	1
Ttf2	2.60604e-05	0.0915312	0.122	0.078	0.479485
Ugp2	0.000343995	0.0914949	0.281	0.227	1
Rnf13	3.99527e-07	0.091451	0.327	0.245	0.0073509
Txnl1	2.96856e-05	0.0913382	0.431	0.362	0.546186
Spg21	0.000721636	0.0913229	0.391	0.332	1
Mri1	4.53798e-07	0.0911713	0.18	0.118	0.00834943
Cenps	3.92632e-07	0.0911438	0.117	0.066	0.00722403
[truncated: 4,925 more rows]

## Sheet: deg.wtvsko.dc2mig
gene	p_val	avg_log2FC	pct.1	pct.2	p_val_adj
Ccnd1	4.3543e-28	1.18166	0.538	0.33	8.01148e-24
Ifitm1	7.71503e-15	1.00395	0.399	0.248	1.41949e-10
Plac8	4.04343e-28	0.954257	0.497	0.285	7.43951e-24
Igkc	1.41869e-46	0.926465	0.545	0.238	2.61024e-42
Abca13	1.72501e-25	0.887561	0.283	0.096	3.17385e-21
Malt1	1.2311e-38	0.843358	0.875	0.73	2.2651e-34
Pld4	2.57424e-33	0.826382	0.365	0.135	4.73635e-29
Il12b	1.81649e-11	0.797407	0.113	0.033	3.34215e-07
Colgalt1	5.3417e-28	0.771485	0.539	0.323	9.82819e-24
Gpx1	7.49083e-33	0.767839	0.678	0.48	1.37824e-28
Anxa3	3.26773e-30	0.749523	0.611	0.385	6.0123e-26
Ndrg1	1.64888e-24	0.738723	0.429	0.221	3.03378e-20
Ciita	5.4043e-31	0.736562	0.323	0.109	9.94336e-27
Lyz2	4.40147e-32	0.730791	0.418	0.173	8.09827e-28
Lcp1	4.62964e-42	0.692388	0.89	0.754	8.51808e-38
Fgl2	1.0452e-26	0.686987	0.463	0.249	1.92307e-22
Wnk1	2.87364e-43	0.665037	0.97	0.943	5.2872e-39
Tpm3-rs7	4.51178e-42	0.640015	0.505	0.201	8.30123e-38
Adam11	7.68718e-21	0.633502	0.541	0.352	1.41436e-16
Ighm	5.39396e-22	0.626237	0.562	0.376	9.92435e-18
Nap1l1	1.59529e-24	0.595159	0.768	0.634	2.93517e-20
Pla2g7	1.76131e-26	0.58157	0.237	0.063	3.24063e-22
Cd9	3.50331e-26	0.575936	0.321	0.121	6.44573e-22
Ktn1	2.4353e-21	0.564719	0.966	0.925	4.48071e-17
Slc8b1	1.45675e-22	0.559259	0.288	0.112	2.68028e-18
Grn	1.09964e-24	0.552416	0.43	0.22	2.02323e-20
Mndal	8.68622e-14	0.552332	0.498	0.352	1.59818e-09
Sirpa	2.52113e-23	0.544255	0.47	0.263	4.63862e-19
Fxyd5	8.64665e-24	0.526761	0.452	0.239	1.5909e-19
Tmem131	2.75893e-20	0.523375	0.699	0.571	5.07616e-16
Siglecg	3.39939e-19	0.52168	0.689	0.529	6.25453e-15
Pira2	7.45977e-22	0.520063	0.457	0.26	1.37252e-17
Saa3	1.50865e-22	0.517423	0.234	0.073	2.77576e-18
Col27a1	7.78883e-14	0.517229	0.343	0.196	1.43307e-09
Alcam	6.82893e-17	0.514536	0.355	0.19	1.25645e-12
Sema7a	6.74248e-21	0.512567	0.762	0.615	1.24055e-16
Vcam1	1.64134e-17	0.512303	0.291	0.134	3.0199e-13
Laptm5	6.29401e-19	0.510536	0.673	0.519	1.15803e-14
Rrbp1	3.71429e-18	0.508502	0.715	0.59	6.83391e-14
Psap	6.62367e-27	0.504167	0.924	0.84	1.21869e-22
Ryr3	4.56405e-20	0.496735	0.102	0.005	8.3974e-16
Net1	1.36972e-08	0.496715	0.304	0.195	0.000252015
Rgs2	6.78406e-13	0.490245	0.24	0.117	1.2482e-08
Ctsc	1.67901e-14	0.488998	0.473	0.316	3.08922e-10
Cacna1s	5.59996e-16	0.483272	0.573	0.411	1.03034e-11
Top2a	8.3099e-06	0.481883	0.193	0.122	0.152894
Gns	1.41941e-17	0.480138	0.339	0.176	2.61156e-13
Slc6a6	2.28984e-17	0.480023	0.755	0.619	4.21307e-13
Ubl3	6.9108e-13	0.479687	0.411	0.269	1.27152e-08
Hspa1b	8.39932e-12	0.477717	0.597	0.443	1.54539e-07
Ffar2	5.1726e-11	0.47539	0.337	0.209	9.51707e-07
Slc4a8	2.20286e-21	0.474289	0.755	0.554	4.05305e-17
Ddhd1	3.05234e-16	0.473429	0.653	0.485	5.616e-12
Dll4	1.09231e-18	0.46997	0.132	0.023	2.00975e-14
Lrp8	3.04771e-09	0.469388	0.703	0.59	5.60748e-05
Hsph1	8.03315e-12	0.468975	0.248	0.126	1.47802e-07
Tagln2	4.69346e-11	0.467973	0.802	0.733	8.63549e-07
Syk	1.4231e-18	0.467959	0.472	0.282	2.61836e-14
Hsp90aa1	1.3079e-14	0.467312	0.868	0.804	2.40641e-10
Gm37422	4.8965e-15	0.466113	0.404	0.24	9.00907e-11
Man2a1	2.68085e-18	0.461987	0.351	0.182	4.93249e-14
Arap2	1.14442e-12	0.459927	0.555	0.4	2.10562e-08
Fam89a	2.12692e-20	0.455478	0.288	0.119	3.91332e-16
Bhlhe40	4.04004e-16	0.454335	0.649	0.495	7.43326e-12
Fyn	7.22457e-15	0.454325	0.544	0.386	1.32925e-10
Ncoa7	5.42017e-14	0.44535	0.69	0.566	9.97257e-10
Coro2a	4.32276e-16	0.442731	0.608	0.427	7.95344e-12
Gls	2.63542e-14	0.440983	0.619	0.47	4.84892e-10
Grasp	3.61142e-07	0.438589	0.561	0.462	0.00664465
Hspa1a	1.25476e-08	0.438436	0.56	0.445	0.000230864
H2-Ab1	3.10387e-15	0.437586	0.872	0.772	5.71081e-11
Fam126a	8.84881e-09	0.435053	0.399	0.285	0.000162809
Ctsd	6.80899e-18	0.431953	0.372	0.195	1.25279e-13
Mdk	2.00184e-06	0.431516	0.216	0.137	0.0368319
Npc2	1.22575e-09	0.428634	0.794	0.747	2.25526e-05
Ptprc	2.1162e-14	0.425943	0.854	0.778	3.89359e-10
Ptafr	8.37137e-10	0.425283	0.375	0.256	1.54025e-05
Sod1	4.84369e-12	0.424659	0.629	0.501	8.9119e-08
Acp5	1.44288e-16	0.424164	0.236	0.096	2.65476e-12
Tyrobp	1.32102e-15	0.422454	0.831	0.764	2.43054e-11
Pygl	2.47571e-16	0.421784	0.361	0.193	4.55506e-12
Ubd	7.50902e-14	0.421303	0.286	0.143	1.38158e-09
Ptma	3.01982e-19	0.415572	0.94	0.926	5.55617e-15
Irf8	2.98231e-07	0.414957	0.616	0.52	0.00548715
Grina	3.39101e-16	0.413071	0.35	0.19	6.23912e-12
Castor2	4.05972e-12	0.412687	0.515	0.372	7.46949e-08
Pbxip1	5.08991e-12	0.412556	0.337	0.204	9.36493e-08
Rbpms	3.06227e-12	0.411799	0.22	0.105	5.63426e-08
Slamf1	2.61973e-14	0.408467	0.199	0.08	4.82004e-10
Pacsin2	4.78634e-12	0.407596	0.316	0.185	8.80638e-08
Mrpl38	4.86525e-13	0.40552	0.334	0.198	8.95158e-09
Jak2	2.33095e-18	0.405475	0.913	0.827	4.28871e-14
Cst3	6.27382e-19	0.403575	0.97	0.932	1.15432e-14
Gmfg	1.1452e-14	0.402688	0.308	0.161	2.10705e-10
Creg1	3.02136e-11	0.402547	0.411	0.279	5.55899e-07
Shtn1	1.97439e-11	0.402097	0.475	0.342	3.63269e-07
Slamf7	3.62753e-14	0.401144	0.575	0.408	6.67429e-10
Map3k1	2.40335e-12	0.400253	0.625	0.483	4.42192e-08
Pmvk	2.59036e-11	0.397092	0.335	0.207	4.766e-07
Flna	3.52133e-13	0.396736	0.371	0.219	6.47889e-09
Pglyrp1	4.49534e-22	0.395585	0.195	0.05	8.27097e-18
Cd274	5.28094e-15	0.395318	0.883	0.787	9.7164e-11
Gm26917	1.24644e-07	0.394264	0.606	0.501	0.00229332
Ctsb	1.15929e-13	0.393969	0.767	0.646	2.13298e-09
Tubb2b	4.71364e-12	0.391664	0.255	0.131	8.67262e-08
Nr4a2	1.83031e-11	0.389971	0.181	0.076	3.36759e-07
Eva1b	2.28636e-13	0.388271	0.363	0.22	4.20668e-09
Cd1d1	6.46174e-09	0.387028	0.607	0.495	0.00011889
App	1.11734e-14	0.385114	0.344	0.188	2.0558e-10
Fam49b	1.20751e-11	0.384398	0.726	0.658	2.22169e-07
Dnaja1	2.08873e-09	0.38438	0.543	0.425	3.84305e-05
Ifrd1	4.2323e-06	0.384249	0.367	0.279	0.0778701
Hspa8	1.24959e-25	0.383951	0.968	0.938	2.29912e-21
Bcl2a1a	3.08425e-10	0.382623	0.621	0.504	5.67471e-06
Ncf1	2.95524e-12	0.38242	0.846	0.787	5.43734e-08
Zfp516	2.85305e-13	0.380601	0.401	0.245	5.24932e-09
Ifitm3	1.1836e-07	0.378444	0.685	0.603	0.00217771
Osbpl8	2.19215e-13	0.377861	0.486	0.326	4.03334e-09
Ubash3b	2.95277e-11	0.377124	0.227	0.115	5.43279e-07
Igfbp4	6.33785e-07	0.376408	0.112	0.049	0.011661
S100a6	1.89645e-07	0.375932	0.621	0.525	0.00348927
Hcls1	1.19536e-11	0.374976	0.303	0.173	2.19935e-07
Dstn	2.43082e-12	0.374477	0.506	0.357	4.47247e-08
Sat1	1.0456e-10	0.372703	0.774	0.67	1.9238e-06
Atxn7l1	5.3892e-12	0.36934	0.442	0.291	9.91559e-08
Nfkbiz	2.60654e-09	0.369195	0.37	0.245	4.79577e-05
Ifi203	1.50532e-07	0.366011	0.284	0.184	0.00276964
Sema4a	5.71938e-18	0.365886	0.31	0.142	1.05231e-13
Cd86	4.14741e-09	0.36567	0.654	0.547	7.63082e-05
Spib	8.44097e-10	0.36488	0.527	0.403	1.55305e-05
Gm47662	7.48463e-08	0.363202	0.425	0.312	0.0013771
Ppp1cb	4.67649e-09	0.361523	0.52	0.42	8.60428e-05
Lima1	1.51536e-09	0.361483	0.348	0.226	2.78811e-05
Rgs10	2.25596e-12	0.360814	0.44	0.281	4.15073e-08
Arhgef2	1.94214e-13	0.359667	0.621	0.465	3.57334e-09
Gpd2	6.7521e-08	0.358586	0.475	0.374	0.00124232
C1qc	7.08606e-14	0.358547	0.293	0.148	1.30376e-09
Cbfa2t3	4.97025e-12	0.353265	0.851	0.76	9.14477e-08
Tbca	1.36965e-10	0.350114	0.706	0.617	2.52001e-06
Phlpp1	1.38448e-07	0.349971	0.52	0.413	0.0025473
Hnrnpc	1.54308e-14	0.349771	0.751	0.631	2.83911e-10
H2-DMb2	8.47616e-09	0.349661	0.25	0.148	0.000155953
Dennd5a	8.62976e-10	0.349505	0.673	0.566	1.58779e-05
Gapdh	1.08575e-08	0.349119	0.745	0.685	0.000199767
Mif	1.84564e-10	0.348688	0.345	0.216	3.3958e-06
Ppp1r14a	3.42177e-14	0.347419	0.191	0.073	6.29571e-10
Cd200	7.12925e-06	0.343591	0.591	0.507	0.131171
Cacybp	1.48384e-09	0.343214	0.348	0.234	2.73011e-05
Ccdc88a	1.05312e-06	0.341817	0.715	0.646	0.0193763
C1qa	4.17916e-11	0.341675	0.302	0.171	7.68924e-07
Smad7	8.82532e-09	0.34109	0.391	0.273	0.000162377
Ptpn1	4.7007e-10	0.340649	0.793	0.746	8.64881e-06
Lyn	7.30375e-12	0.339983	0.509	0.365	1.34382e-07
Tubb2a	4.09939e-08	0.338312	0.418	0.311	0.000754247
Serpinb9	1.65207e-08	0.336456	0.779	0.678	0.000303964
Actn1	2.64833e-12	0.33608	0.904	0.876	4.87267e-08
Vps37b	4.02595e-13	0.336053	0.169	0.062	7.40735e-09
Spag9	1.02874e-09	0.335155	0.782	0.697	1.89277e-05
Gclc	6.7772e-07	0.333584	0.246	0.157	0.0124694
Skap2	1.97401e-10	0.333467	0.699	0.589	3.63199e-06
Gpcpd1	1.87038e-08	0.332431	0.55	0.432	0.000344132
Tspan33	5.31106e-09	0.332377	0.591	0.472	9.77182e-05
Nudt3	9.58083e-11	0.332096	0.306	0.184	1.76278e-06
Zeb2	5.93906e-06	0.331339	0.38	0.296	0.109273
Sdc3	5.6549e-09	0.33041	0.377	0.257	0.000104044
Mtpn	4.13117e-08	0.329952	0.502	0.398	0.000760094
Anpep	9.43612e-12	0.328604	0.31	0.179	1.73615e-07
Tmod2	2.57761e-10	0.327807	0.198	0.096	4.74255e-06
Ctsa	1.49028e-13	0.325644	0.208	0.088	2.74197e-09
Gbp2b	2.89025e-15	0.324836	0.155	0.046	5.31776e-11
Cbl	3.01909e-11	0.323997	0.362	0.225	5.55482e-07
Arhgap17	1.10639e-08	0.32366	0.308	0.196	0.000203565
Klf6	9.23265e-10	0.32283	0.906	0.851	1.69872e-05
Mef2a	3.66609e-09	0.322639	0.553	0.425	6.74524e-05
Dnmt3a	4.78571e-08	0.321313	0.327	0.224	0.000880524
Elovl5	2.62844e-13	0.321147	0.236	0.11	4.83608e-09
H2-DMa	1.18764e-09	0.320991	0.33	0.209	2.18514e-05
Hspe1	1.30018e-07	0.320908	0.699	0.648	0.0023922
Serf2	3.45667e-14	0.320198	0.916	0.876	6.35993e-10
Vamp8	2.50136e-09	0.319382	0.794	0.739	4.60225e-05
Ms4a6c	8.04162e-06	0.318983	0.242	0.164	0.147958
Mdh2	5.73019e-09	0.318838	0.43	0.314	0.00010543
Gusb	6.66499e-06	0.31856	0.298	0.216	0.122629
Cpne2	5.58007e-09	0.317429	0.421	0.294	0.000102668
Cotl1	8.33249e-08	0.316143	0.484	0.37	0.00153309
Ric1	9.18078e-09	0.315153	0.686	0.589	0.000168917
Lpp	4.54254e-08	0.314574	0.51	0.399	0.000835783
Chka	2.10456e-07	0.312144	0.476	0.364	0.00387217
C1qb	6.14647e-11	0.311693	0.292	0.162	1.13089e-06
Ranbp2	1.23446e-05	0.311047	0.625	0.557	0.227129
Rsrp1	6.40181e-08	0.309479	0.746	0.69	0.00117787
9930111J21Rik2	4.64716e-10	0.308652	0.238	0.128	8.55031e-06
Zbtb38	3.57785e-05	0.308634	0.281	0.206	0.658288
Srebf2	7.18246e-09	0.307964	0.394	0.279	0.00013215
Itsn2	1.87433e-08	0.306325	0.483	0.365	0.000344859
Itpkb	5.3327e-09	0.305206	0.172	0.083	9.81163e-05
Abcg1	6.51646e-08	0.30517	0.528	0.406	0.00119896
Lacc1	2.45682e-09	0.304787	0.429	0.302	4.5203e-05
Got1	1.27159e-05	0.303504	0.221	0.146	0.23396
Cenpa	1.63202e-09	0.303081	0.138	0.057	3.00275e-05
St14	1.47606e-07	0.302948	0.348	0.237	0.00271581
Ddi2	6.49967e-09	0.301287	0.363	0.24	0.000119587
Hsp90b1	4.64801e-09	0.300972	0.583	0.467	8.55186e-05
2900052N01Rik	2.1791e-10	0.299761	0.123	0.043	4.00932e-06
Mki67	1.49001e-07	0.298732	0.216	0.125	0.00274148
Atp1a1	7.69296e-08	0.29798	0.39	0.281	0.00141543
Stra6l	3.59571e-15	0.29773	0.125	0.028	6.61575e-11
Anxa5	7.63696e-10	0.297533	0.587	0.466	1.40512e-05
Gstt1	4.88477e-05	0.296533	0.103	0.053	0.898749
Ptprs	2.18891e-06	0.296266	0.35	0.26	0.0402738
Cybb	4.15608e-08	0.296195	0.222	0.129	0.000764678
Ass1	7.26992e-07	0.295926	0.516	0.413	0.0133759
Rnd3	1.05954e-05	0.295753	0.119	0.062	0.194945
Mpeg1	1.4139e-05	0.295389	0.445	0.358	0.260143
Trim7	1.11081e-08	0.295261	0.291	0.178	0.000204378
Lpin2	1.5161e-05	0.294668	0.444	0.362	0.278947
Poglut1	1.38866e-07	0.294441	0.48	0.372	0.002555
Tspan3	5.28127e-09	0.294152	0.736	0.625	9.71701e-05
Arl5a	2.55452e-09	0.29366	0.559	0.427	4.70006e-05
Dram1	2.42382e-09	0.29365	0.259	0.153	4.45959e-05
Usp18	8.83824e-07	0.29273	0.362	0.265	0.0162615
Afdn	1.87959e-14	0.291916	0.187	0.068	3.45826e-10
H2-DMb1	1.63465e-09	0.289596	0.236	0.132	3.00759e-05
Arpc5l	4.23298e-08	0.288683	0.459	0.349	0.000778826
H2afj	3.2098e-07	0.288571	0.501	0.405	0.00590571
Nxf1	5.56817e-07	0.28806	0.523	0.409	0.0102449
Myo10	2.28372e-11	0.287776	0.127	0.043	4.20182e-07
Gnptab	1.75516e-06	0.286249	0.399	0.297	0.0322933
Lamp1	1.93736e-09	0.286146	0.88	0.816	3.56455e-05
LTO1	5.97921e-08	0.286063	0.254	0.158	0.00110011
Clasp2	1.0513e-06	0.28587	0.282	0.19	0.0193428
Stmn1	6.2521e-05	0.285261	0.164	0.104	1
Glrx	6.60172e-09	0.284915	0.304	0.192	0.000121465
Plekho1	6.7033e-09	0.284902	0.406	0.288	0.000123334
Stip1	3.96231e-08	0.284169	0.317	0.213	0.000729026
Snx5	3.4769e-08	0.2818	0.288	0.182	0.000639715
Gm38115	4.14728e-06	0.281114	0.317	0.228	0.0763058
Tns3	1.58519e-12	0.280427	0.217	0.096	2.91658e-08
Ncoa4	6.28907e-07	0.280297	0.376	0.279	0.0115713
Ago2	4.15792e-09	0.280187	0.324	0.206	7.65016e-05
Plxnd1	2.50428e-06	0.279265	0.674	0.591	0.0460762
Man2b1	2.22127e-08	0.2788	0.305	0.196	0.000408691
Hnrnpa2b1	2.18779e-11	0.278424	0.898	0.842	4.02532e-07
Pip4k2a	3.58614e-07	0.278162	0.613	0.517	0.00659814
Luc7l2	8.76849e-07	0.277215	0.768	0.683	0.0161331
Rufy3	5.32205e-08	0.277078	0.572	0.455	0.000979204
Tes	2.1053e-07	0.277031	0.448	0.34	0.00387355
Cd81	2.94512e-05	0.27623	0.415	0.329	0.541873
Tmsb10	2.12645e-10	0.275898	0.908	0.871	3.91245e-06
Fnbp1	4.51583e-05	0.275294	0.426	0.345	0.830868
mt-Atp8	6.52048e-05	0.274521	0.634	0.561	1
Fhod1	6.53723e-12	0.274276	0.25	0.124	1.20278e-07
Prdx5	9.77628e-07	0.27266	0.437	0.34	0.0179874
Nans	4.18036e-09	0.272555	0.421	0.3	7.69145e-05
Atp2b1	1.65198e-06	0.272425	0.49	0.389	0.0303947
Crip1	2.02226e-05	0.272359	0.821	0.76	0.372076
Ptpn18	8.88299e-06	0.271869	0.49	0.411	0.163438
Tbc1d1	1.49753e-07	0.27179	0.62	0.499	0.00275531
Gsto1	1.66248e-08	0.270955	0.323	0.209	0.000305879
Trim12a	5.46485e-07	0.270436	0.343	0.242	0.0100548
Ldha	4.70741e-08	0.27024	0.296	0.19	0.000866117
Atp1b3	4.93559e-05	0.269922	0.285	0.212	0.908098
Arhgap22	2.01376e-05	0.269761	0.665	0.588	0.370511
Slc38a1	1.61623e-06	0.269744	0.275	0.183	0.029737
Adam19	1.7824e-08	0.269532	0.191	0.098	0.000327943
Vdac2	9.13705e-07	0.26906	0.505	0.399	0.0168113
Parp3	2.11103e-05	0.268777	0.225	0.153	0.388408
B4galt6	1.00655e-09	0.268634	0.177	0.082	1.85195e-05
Adgrg5	3.43215e-11	0.268537	0.128	0.044	6.31481e-07
Mt1	0.000255363	0.26832	0.341	0.269	1
Gm14548	1.60107e-08	0.267641	0.187	0.097	0.000294581
Gm2a	1.55613e-07	0.267591	0.348	0.24	0.00286312
Zyx	3.26881e-07	0.26756	0.532	0.422	0.00601429
Aebp2	1.81143e-12	0.26743	0.952	0.918	3.33286e-08
Mbp	2.16956e-08	0.267179	0.395	0.279	0.000399178
Nectin1	6.65227e-08	0.266638	0.413	0.302	0.00122395
Ube2k	2.42789e-07	0.26635	0.462	0.349	0.00446708
Upp1	2.20809e-08	0.26601	0.147	0.068	0.000406266
Rbm47	4.70798e-09	0.265804	0.168	0.08	8.66221e-05
Pgs1	2.02243e-09	0.265376	0.199	0.099	3.72106e-05
Gdi2	4.18227e-07	0.264903	0.667	0.588	0.00769496
mt-Atp6	8.72955e-07	0.264881	0.994	0.988	0.0160615
Atxn1	5.18892e-08	0.26477	0.337	0.221	0.000954709
Hfe	1.16358e-12	0.264562	0.144	0.048	2.14087e-08
Tcn2	1.06895e-07	0.263955	0.376	0.263	0.00196676
Nav1	2.64899e-06	0.263629	0.491	0.394	0.0487387
Otulin	3.46716e-06	0.26302	0.428	0.333	0.0637923
Smim14	2.07819e-09	0.262777	0.335	0.213	3.82367e-05
Fth1	3.04905e-07	0.261494	0.978	0.951	0.00560994
Laptm4b	5.67786e-08	0.260476	0.17	0.088	0.00104467
Glipr2	0.000299966	0.25992	0.563	0.484	1
Tmem63b	1.47613e-07	0.259756	0.549	0.43	0.00271593
Gpm6b	6.51304e-12	0.259362	0.149	0.053	1.19833e-07
Arpc2	1.57992e-08	0.259129	0.862	0.79	0.000290689
AU020206	0.000241335	0.258744	0.225	0.159	1
mt-Co1	1.92259e-06	0.258615	0.997	0.993	0.0353738
Bcl9l	9.09238e-08	0.258471	0.346	0.236	0.00167291
Dnajb1	5.8343e-05	0.258028	0.216	0.146	1
Hif1a	7.74899e-07	0.257832	0.404	0.299	0.0142574
mt-Nd1	1.89897e-07	0.257191	0.848	0.792	0.00349392
Myo5a	0.000636886	0.256108	0.285	0.221	1
Tgm2	5.8834e-06	0.255981	0.256	0.173	0.108249
Gdi1	2.79867e-05	0.255148	0.53	0.449	0.514928
Slco5a1	5.13476e-05	0.255109	0.523	0.446	0.944744
Rbl2	2.0834e-09	0.254713	0.31	0.192	3.83325e-05
Atp6v0b	9.66861e-05	0.254533	0.727	0.687	1
Fcgr4	2.22456e-07	0.253637	0.18	0.098	0.00409297
Glipr1	0.000606522	0.253456	0.302	0.24	1
Nek6	3.19514e-06	0.253301	0.277	0.189	0.0587874
Cd48	1.02249e-08	0.251877	0.222	0.124	0.000188128
Eps8	6.45158e-12	0.251371	0.134	0.044	1.18703e-07
Gramd4	4.57425e-09	0.251344	0.131	0.053	8.41617e-05
Il4ra	5.05188e-05	0.250707	0.546	0.466	0.929496
Lst1	2.89616e-05	0.250629	0.504	0.413	0.532864
Ucp2	5.07699e-07	0.250429	0.701	0.612	0.00934115
Lpcat1	1.42006e-06	0.249672	0.298	0.21	0.0261277
Uhmk1	1.46995e-05	0.249227	0.274	0.193	0.270456
Mark2	1.21898e-05	0.248844	0.311	0.225	0.22428
Baz2b	3.44905e-07	0.248129	0.684	0.592	0.0063459
Plbd2	2.57783e-08	0.247724	0.211	0.12	0.000474295
Socs3	1.51047e-08	0.247633	0.188	0.095	0.000277912
Lgals3	2.86929e-09	0.246923	0.444	0.31	5.27921e-05
Etnk1	1.05828e-06	0.246211	0.769	0.692	0.0194713
Procr	1.6144e-06	0.24613	0.16	0.087	0.0297033
Litaf	4.86901e-07	0.245779	0.459	0.348	0.00895849
Tpm1	0.000144534	0.245262	0.678	0.614	1
Atp6v0c	5.26489e-05	0.245161	0.772	0.735	0.968686
Cyth4	8.2822e-10	0.244943	0.173	0.08	1.52384e-05
Smarce1	3.12527e-05	0.244644	0.63	0.562	0.575019
Timd4	3.32727e-05	0.244253	0.12	0.065	0.612184
Osgin2	3.22363e-06	0.244129	0.11	0.052	0.0593115
Gfpt1	2.18205e-06	0.242466	0.693	0.591	0.0401475
Map3k14	3.08563e-06	0.242361	0.737	0.667	0.0567726
Kbtbd11	3.03002e-05	0.242201	0.205	0.135	0.557494
Gramd1b	0.000145198	0.242065	0.213	0.146	1
Fus	2.02204e-07	0.242049	0.765	0.666	0.00372036
Foxn2	4.64269e-06	0.241823	0.363	0.274	0.0854208
Utrn	2.56937e-06	0.241373	0.197	0.117	0.0472739
Wdr91	0.000166341	0.241291	0.47	0.396	1
Osbpl3	6.65337e-09	0.24062	0.137	0.058	0.000122415
Paxbp1	0.00035413	0.23984	0.521	0.456	1
A230098N10Rik	6.79611e-09	0.239646	0.143	0.062	0.000125042
Cd300a	3.48075e-08	0.239543	0.174	0.089	0.000640422
Ppp2r5a	3.23448e-06	0.238824	0.321	0.23	0.0595111
N4bp1	0.000529362	0.238477	0.524	0.455	1
Hspd1	2.31897e-05	0.23777	0.435	0.345	0.426668
Mbnl1	1.18974e-05	0.237386	0.683	0.594	0.218901
Ist1	6.58813e-07	0.236744	0.343	0.239	0.0121215
Ccdc88b	7.36258e-06	0.23663	0.302	0.214	0.135464
Clip1	1.54182e-05	0.236309	0.308	0.228	0.283679
Mkln1	2.13021e-05	0.236007	0.509	0.42	0.391937
Iffo2	2.66923e-05	0.235709	0.262	0.185	0.491112
Celf2	8.29572e-06	0.235635	0.49	0.397	0.152633
Gm14207	5.13269e-11	0.235581	0.104	0.028	9.44365e-07
Foxp1	9.03006e-05	0.235368	0.483	0.393	1
Arl4c	2.09677e-06	0.235319	0.702	0.617	0.0385785
Nubp1	1.65767e-06	0.235313	0.244	0.158	0.0304994
Fgd2	3.11898e-06	0.235188	0.296	0.205	0.0573861
Mcemp1	7.00697e-07	0.2351	0.253	0.161	0.0128921
Igsf3	3.44435e-09	0.234994	0.132	0.053	6.33726e-05
Sirt1	3.31397e-06	0.234923	0.227	0.145	0.0609738
Canx	3.13196e-07	0.234862	0.549	0.442	0.0057625
Tmem106a	2.72485e-06	0.234747	0.406	0.306	0.0501346
Prnp	2.88012e-05	0.234442	0.308	0.225	0.529913
Golgb1	0.0030877	0.234401	0.487	0.436	1
Klrk1	1.74631e-06	0.23423	0.22	0.135	0.0321304
Tnrc6c	8.02768e-06	0.233563	0.324	0.232	0.147701
Plek	1.12726e-05	0.23288	0.434	0.339	0.207404
Sla	3.86927e-09	0.232739	0.188	0.094	7.11907e-05
Ppp1r16b	0.000972851	0.23272	0.279	0.219	1
mt-Co3	6.5155e-06	0.232281	0.992	0.986	0.119879
Stx7	0.000162828	0.23194	0.486	0.418	1
Lbh	2.98597e-08	0.231502	0.182	0.095	0.000549388
Plin2	6.86776e-10	0.231398	0.166	0.074	1.2636e-05
Rinl	1.93092e-12	0.230461	0.144	0.048	3.55269e-08
Hexa	4.53726e-09	0.230256	0.188	0.093	8.34811e-05
Myo9a	3.12226e-05	0.229352	0.189	0.121	0.574465
Sec61b	0.000906036	0.228896	0.681	0.635	1
Fmnl1	3.50807e-06	0.228896	0.47	0.368	0.0645449
Klf13	9.69394e-07	0.227669	0.208	0.124	0.0178359
Srsf11	0.000362682	0.227355	0.714	0.666	1
Zfand3	0.00017543	0.227231	0.442	0.369	1
AA467197	0.0338566	0.227009	0.285	0.246	1
Prdx1	4.6523e-06	0.225799	0.606	0.529	0.0855977
Npc1	1.18675e-05	0.225783	0.187	0.115	0.218351
Slfn1	1.09926e-06	0.22566	0.2	0.119	0.0202253
Zdhhc21	1.66565e-06	0.225485	0.325	0.227	0.0306462
Tbc1d9	1.52744e-05	0.225384	0.411	0.322	0.281034
Kmo	1.75315e-07	0.225357	0.153	0.076	0.00322562
Atf4	7.98508e-06	0.225035	0.424	0.33	0.146918
Gnas	2.26324e-05	0.224924	0.772	0.744	0.416413
Il1r2	1.20328e-06	0.22483	0.105	0.046	0.0221391
Leprotl1	1.66441e-07	0.224776	0.272	0.172	0.00306234
Anp32b	2.50302e-05	0.224665	0.588	0.516	0.460531
Mefv	1.73982e-10	0.224522	0.12	0.039	3.20109e-06
Ap3d1	0.000199688	0.223529	0.335	0.267	1
Lilrb4a	0.000456575	0.223147	0.158	0.104	1
Rora	1.85566e-05	0.222404	0.174	0.107	0.341423
Ghitm	2.16439e-05	0.222117	0.626	0.552	0.398226
Ewsr1	0.00242835	0.222096	0.405	0.347	1
Baz1a	0.000536027	0.222083	0.559	0.491	1
Adap1	3.75328e-05	0.221986	0.619	0.539	0.690565
Fubp1	8.84867e-05	0.22169	0.308	0.232	1
Sowahc	0.000329537	0.221156	0.399	0.324	1
Tubb5	3.25982e-05	0.220727	0.828	0.77	0.599775
Trim35	9.27915e-06	0.219862	0.481	0.389	0.170727
Arhgef6	1.05622e-05	0.219855	0.183	0.113	0.194334
Vdr	0.000257064	0.21946	0.2	0.141	1
Zfp362	1.52573e-08	0.219349	0.22	0.122	0.000280719
Gsap	0.000552991	0.219247	0.312	0.243	1
Rnase6	2.28692e-05	0.219103	0.241	0.164	0.420771
Nmrk1	0.000189844	0.218987	0.235	0.166	1
2200002D01Rik	2.11402e-06	0.218018	0.154	0.084	0.0388959
Atp8a1	3.59209e-06	0.217431	0.24	0.156	0.0660909
Dgat1	6.10793e-05	0.217378	0.172	0.109	1
Slc44a5	2.6354e-05	0.217233	0.13	0.072	0.484887
Lnpep	0.000214267	0.216487	0.56	0.496	1
Rac1	1.48214e-05	0.215983	0.651	0.562	0.272698
Zfp366	0.000160143	0.21582	0.429	0.359	1
Mdfic	0.000636833	0.214865	0.361	0.293	1
Polr2g	0.000837736	0.214829	0.39	0.329	1
Nod1	6.9115e-09	0.214413	0.142	0.061	0.000127165
Ywhag	1.23961e-06	0.214276	0.351	0.253	0.0228076
Tab2	0.000444033	0.213648	0.638	0.583	1
Psip1	0.000203068	0.213625	0.439	0.363	1
Snrpd1	0.000544073	0.213224	0.403	0.334	1
Efhd2	3.01913e-06	0.212823	0.836	0.798	0.055549
Abr	2.23071e-05	0.212692	0.234	0.159	0.410428
Mafb	1.61861e-05	0.212558	0.124	0.067	0.297809
Acp2	3.77929e-06	0.212304	0.174	0.103	0.0695351
Il18bp	4.53035e-06	0.212203	0.299	0.21	0.0833539
Ccdc50	0.0120911	0.21199	0.668	0.647	1
Satb1	7.82643e-05	0.211862	0.169	0.105	1
Traf5	9.82795e-05	0.211482	0.195	0.131	1
Specc1	3.78779e-05	0.211254	0.785	0.714	0.696916
Ift57	0.000176591	0.211136	0.21	0.148	1
Rpl4	9.15945e-05	0.211125	0.69	0.619	1
Irf4	0.000961831	0.211121	0.309	0.249	1
F730043M19Rik	1.77962e-06	0.210776	0.187	0.108	0.0327432
Mknk2	0.000214831	0.210413	0.43	0.356	1
Usf2	0.000152404	0.210225	0.299	0.227	1
Mpp6	0.000651156	0.210042	0.208	0.152	1
Csde1	2.05899e-06	0.209853	0.685	0.611	0.0378833
Jpt1	0.000467255	0.208106	0.497	0.434	1
Rps27l	0.00304055	0.208008	0.802	0.769	1
Cep170	0.000120399	0.207654	0.285	0.209	1
Batf3	1.21251e-05	0.207637	0.846	0.803	0.22309
Nsd2	6.41234e-06	0.207452	0.231	0.152	0.117981
Slc44a1	0.00807391	0.207289	0.359	0.309	1
Chd1	1.18409e-05	0.206856	0.345	0.254	0.217861
Bri3bp	2.43754e-05	0.20672	0.441	0.348	0.448483
AW112010	0.000351146	0.206571	0.928	0.928	1
Prelid1	8.2428e-05	0.20637	0.387	0.311	1
Gng4	5.11423e-07	0.206368	0.143	0.071	0.00940967
Mfsd14b	1.53573e-06	0.206229	0.242	0.156	0.0282559
Kcnk6	6.34876e-05	0.205969	0.456	0.37	1
Txndc17	0.116424	0.205919	0.601	0.588	1
Tmem51	6.01809e-06	0.205284	0.173	0.1	0.110727
Ywhah	0.000152874	0.205222	0.639	0.592	1
Rab30	3.41026e-08	0.204943	0.175	0.088	0.000627453
Il12rb2	1.22885e-07	0.204875	0.294	0.19	0.00226097
Tnpo1	0.0230212	0.204417	0.311	0.27	1
Ppp1r12a	3.34838e-05	0.20439	0.654	0.588	0.616069
Ptprj	0.000276003	0.204086	0.398	0.318	1
Tulp4	0.00183866	0.203243	0.284	0.228	1
Sema4d	2.06627e-06	0.202831	0.143	0.075	0.0380172
Prcp	0.000463237	0.202665	0.552	0.474	1
Flvcr1	0.0014905	0.202542	0.468	0.401	1
Aim2	2.28785e-06	0.202438	0.187	0.11	0.0420942
Ankrd17	0.00130659	0.20241	0.376	0.309	1
Jaml	0.000682357	0.202108	0.228	0.167	1
Coro1a	1.43766e-05	0.202061	0.626	0.545	0.264514
Sdcbp	0.000887002	0.201607	0.387	0.321	1
Atpif1	3.29513e-05	0.201263	0.656	0.566	0.606272
Jarid2	3.46543e-05	0.201164	0.189	0.122	0.637605
Ccnl1	0.000764338	0.201151	0.611	0.561	1
Txn1	2.24143e-05	0.200943	0.888	0.862	0.412402
Plin3	2.37791e-05	0.200845	0.344	0.254	0.437511
Scin	6.24153e-05	0.200836	0.173	0.108	1
Ppt1	0.00226396	0.200478	0.345	0.282	1
Msl1	8.12908e-05	0.200271	0.397	0.318	1
H2-Eb2	0.00197266	0.20007	0.588	0.544	1
P4hb	6.92856e-05	0.199441	0.231	0.162	1
Gnb4	0.00343616	0.199424	0.634	0.571	1
Setd5	0.000807031	0.199326	0.423	0.352	1
Scaper	0.00134418	0.199162	0.326	0.268	1
Appl1	0.00441777	0.198899	0.355	0.3	1
Vav3	8.77258e-06	0.198734	0.172	0.101	0.161407
Sinhcaf	0.000622485	0.198402	0.657	0.589	1
Cops9	0.00127606	0.198383	0.558	0.513	1
Myo9b	0.000944624	0.198218	0.416	0.348	1
Pank2	8.61614e-06	0.197846	0.353	0.255	0.158528
Arhgap45	0.00171255	0.19748	0.595	0.537	1
Gnpda1	0.000214799	0.197473	0.156	0.101	1
Pcbp1	0.000428442	0.19746	0.579	0.518	1
Plbd1	4.54064e-06	0.197317	0.222	0.142	0.0835433
Spop	0.000242652	0.197311	0.678	0.617	1
Plekhb2	1.67614e-05	0.196924	0.426	0.333	0.308393
Qk	0.00277066	0.196529	0.51	0.448	1
Btla	2.51898e-05	0.195725	0.222	0.147	0.463467
D10Wsu102e	0.00104921	0.195697	0.187	0.133	1
Lipa	1.07829e-07	0.195396	0.127	0.057	0.00198395
Atox1	2.10064e-05	0.19527	0.914	0.899	0.386498
Zmiz1	4.59463e-05	0.195176	0.314	0.228	0.845366
Mgat4a	9.63512e-06	0.195018	0.304	0.214	0.177277
Rpl36al	0.000264816	0.195003	0.726	0.676	1
Apbb1ip	0.00142712	0.194674	0.528	0.469	1
Alpk2	0.00248984	0.194134	0.19	0.138	1
Rbms1	4.25976e-05	0.194017	0.461	0.365	0.783753
Tuba1c	0.00141877	0.193682	0.32	0.257	1
Eif5b	0.000168213	0.193547	0.495	0.409	1
Eif4a2	2.38693e-05	0.193456	0.61	0.523	0.439172
Ssh1	0.000175891	0.193411	0.583	0.507	1
Rpl12	4.16405e-05	0.192958	0.863	0.81	0.766143
Cdk5r1	0.000466406	0.192863	0.167	0.111	1
Myl12b	1.30591e-05	0.192814	0.687	0.642	0.240273
Tpd52	0.000149372	0.19224	0.192	0.131	1
Sec24b	0.000164306	0.192001	0.174	0.115	1
Gosr2	0.000188119	0.191783	0.474	0.399	1
Lnx2	0.00203465	0.191691	0.235	0.179	1
Mafg	0.000287395	0.191688	0.218	0.154	1
Gbp8	0.000577908	0.191674	0.553	0.494	1
Xbp1	9.95999e-06	0.191362	0.215	0.138	0.183254
Tmem39a	0.00369732	0.191345	0.421	0.36	1
Ube2d1	3.33507e-05	0.19131	0.256	0.179	0.61362
Mxi1	0.000788589	0.191305	0.375	0.305	1
Cd74	3.78981e-07	0.191207	0.977	0.965	0.00697287
Cebpb	1.76335e-05	0.191156	0.185	0.116	0.32444
Pdlim4	0.0242896	0.191081	0.319	0.275	1
Cox8a	2.52056e-05	0.191051	0.842	0.807	0.463758
Rap1b	0.000518517	0.190919	0.645	0.573	1
Mylip	0.00240134	0.19091	0.215	0.162	1
Taldo1	3.59291e-05	0.190593	0.558	0.462	0.66106
Cpne3	0.000252482	0.190316	0.308	0.237	1
Picalm	0.000822276	0.190275	0.408	0.338	1
Sfpq	0.000841607	0.190269	0.728	0.683	1
Arhgap25	3.1337e-05	0.190259	0.147	0.086	0.57657
Sin3b	0.00113799	0.189785	0.466	0.399	1
Jmjd1c	0.00457939	0.189742	0.391	0.336	1
Lilr4b	1.77295e-05	0.189682	0.126	0.069	0.326205
Rock2	0.00188209	0.189506	0.41	0.347	1
Lims1	0.000700047	0.189291	0.366	0.303	1
Safb2	0.00237569	0.188314	0.497	0.437	1
Slc15a4	0.00784538	0.187869	0.317	0.267	1
Ftl1	1.33481e-06	0.187646	0.969	0.942	0.0245592
Lilra6	6.93013e-06	0.187414	0.103	0.048	0.127507
Edem1	8.56223e-05	0.187328	0.538	0.454	1
Myo1c	0.000457086	0.187268	0.429	0.357	1
Cfp	0.000171515	0.186829	0.142	0.088	1
Kctd12	0.0040137	0.18672	0.196	0.146	1
Slc15a3	7.52274e-06	0.18658	0.17	0.1	0.138411
Brd1	0.00182796	0.186516	0.53	0.469	1
Pmaip1	0.000955119	0.186294	0.552	0.491	1
Ccnt2	0.00114281	0.18586	0.476	0.408	1
Scd2	5.45019e-06	0.185423	0.117	0.058	0.100278
Crybg1	0.000132922	0.185388	0.401	0.32	1
Ubn2	0.037981	0.185032	0.39	0.359	1
Pak1	1.10061e-06	0.184892	0.111	0.05	0.0202501
Matr3	0.000144393	0.184782	0.358	0.282	1
Ehbp1l1	3.95971e-05	0.1846	0.441	0.357	0.728547
Nfkb1	0.000263209	0.184474	0.71	0.66	1
Nfat5	0.00090596	0.184316	0.845	0.796	1
Kmt2c	8.39355e-05	0.184269	0.548	0.461	1
Oasl1	0.000381667	0.183723	0.274	0.206	1
Clock	0.00235991	0.183527	0.178	0.131	1
Pik3r6	1.64253e-07	0.183222	0.197	0.108	0.00302209
Tmtc2	0.0129298	0.182731	0.267	0.224	1
Dnase2a	1.37904e-05	0.18204	0.169	0.101	0.253729
Gsn	3.36676e-05	0.181583	0.107	0.056	0.61945
Klf3	0.00149136	0.18145	0.212	0.157	1
Ckb	1.58159e-06	0.181432	0.126	0.062	0.0290996
Bmp2k	0.00212972	0.18106	0.75	0.718	1
Gaa	4.23269e-07	0.180893	0.182	0.1	0.00778773
Rbm25	0.00397456	0.180734	0.812	0.77	1
Rps17	0.00265814	0.180517	0.722	0.684	1
Gse1	5.84074e-05	0.179937	0.162	0.099	1
Birc6	0.00106813	0.179708	0.533	0.461	1
Knop1	1.48785e-06	0.179583	0.374	0.272	0.027375
Zfp451	0.00107218	0.179448	0.296	0.232	1
Sbf1	0.00849791	0.179257	0.341	0.289	1
Kif1b	8.28659e-06	0.179043	0.323	0.228	0.152465
Susd6	0.00123442	0.179038	0.169	0.119	1
Mpc1	0.00098558	0.178962	0.513	0.461	1
Cnot6l	0.00164561	0.178734	0.31	0.251	1
Gm6377	1.04801e-05	0.178672	0.201	0.126	0.192824
Irak1	0.00057554	0.178509	0.498	0.43	1
Rgs3	0.00855655	0.178508	0.25	0.204	1
Stk17b	0.00342533	0.178107	0.574	0.52	1
Tra2a	0.00126241	0.177552	0.686	0.629	1
Bri3	0.00115653	0.177203	0.601	0.55	1
Ms4a4c	0.0015136	0.177042	0.314	0.248	1
Mrpl52	0.000454572	0.176618	0.446	0.368	1
Btbd9	0.00140228	0.176279	0.313	0.245	1
Aldoa	0.0553134	0.176253	0.426	0.395	1
Eif4g3	2.51256e-06	0.176103	0.156	0.086	0.0462286
Phf3	0.0147306	0.175843	0.503	0.457	1
Snrpa1	0.000239354	0.175696	0.151	0.097	1
Dpy19l1	5.79067e-05	0.175279	0.218	0.15	1
Carmil3	1.53778e-08	0.175043	0.118	0.046	0.000282935
Fem1c	3.94488e-08	0.175013	0.302	0.189	0.000725818
Cyfip1	0.000214802	0.174906	0.566	0.495	1
Napsa	0.00185579	0.17481	0.54	0.474	1
Lag3	0.000111451	0.17472	0.203	0.138	1
Clint1	0.0112936	0.174685	0.382	0.327	1
Erp29	0.00024943	0.174312	0.505	0.433	1
Gsr	0.000870583	0.174083	0.213	0.154	1
Rgs1	0.000222265	0.173832	0.917	0.885	1
Ezh2	0.00196651	0.173669	0.425	0.352	1
Car2	0.00194354	0.173643	0.24	0.181	1
Kdm6b	0.057979	0.173408	0.568	0.537	1
Gga3	0.00358809	0.173288	0.272	0.218	1
Fkbp1a	4.84907e-05	0.173267	0.198	0.131	0.89218
Ivns1abp	4.64091e-05	0.173233	0.381	0.29	0.853881
Lrrk2	8.36058e-06	0.173167	0.162	0.092	0.153826
Nlrc5	0.00930886	0.173157	0.655	0.614	1
Glud1	0.000132603	0.173052	0.381	0.299	1
Brd2	0.000229037	0.172947	0.589	0.502	1
Gm36043	0.000305676	0.172867	0.174	0.118	1
Rassf2	0.000209957	0.172817	0.736	0.677	1
Suco	0.00297307	0.172601	0.442	0.379	1
Micu1	0.065449	0.17228	0.326	0.3	1
Irf2bp2	0.00111045	0.172088	0.237	0.178	1
Eif4b	5.75066e-05	0.172065	0.47	0.385	1
Bend4	0.00016763	0.171858	0.181	0.121	1
Pgk1	1.82728e-05	0.171809	0.256	0.173	0.336202
Rogdi	0.000417164	0.171773	0.83	0.805	1
Neat1	0.0462095	0.171717	0.869	0.877	1
Dock8	0.000505402	0.171697	0.536	0.46	1
Clip2	1.86226e-05	0.171649	0.249	0.168	0.342638
Scand1	0.00803519	0.171264	0.658	0.623	1
Hint1	0.00126083	0.171204	0.512	0.444	1
Psd4	0.000559413	0.171174	0.227	0.161	1
Gpr65	0.00679444	0.171137	0.411	0.36	1
Bach1	0.000132013	0.171062	0.212	0.147	1
Itgb1	9.9437e-05	0.171042	0.766	0.689	1
Tmem150c	0.00181425	0.17093	0.499	0.442	1
Clasp1	0.0518655	0.170836	0.325	0.29	1
Nr2c2	0.00251322	0.170689	0.278	0.216	1
Nusap1	0.000163075	0.170623	0.101	0.055	1
Slc20a1	2.35411e-06	0.170442	0.148	0.08	0.0433132
Prpf39	0.00451808	0.17016	0.38	0.325	1
mt-Co2	0.0057101	0.169795	0.994	0.995	1
Ccl24	0.000446326	0.169214	0.124	0.075	1
Stk4	0.00466648	0.169106	0.72	0.709	1
Lcp2	0.000666741	0.169078	0.169	0.113	1
Hsf2	0.0221084	0.16877	0.394	0.34	1
Top1	0.00700319	0.168737	0.553	0.506	1
Tpi1	2.12276e-05	0.168612	0.195	0.123	0.390566
H2-Ob	2.13821e-07	0.16846	0.102	0.04	0.00393409
Magt1	0.000379657	0.168344	0.321	0.248	1
Mapkapk2	0.00456485	0.168275	0.294	0.24	1
Eif5	0.00415355	0.168122	0.48	0.421	1
Icos	1.20596e-07	0.167787	0.148	0.072	0.00221884
Gsk3a	0.000109239	0.167093	0.237	0.168	1
Srsf6	0.000846943	0.167005	0.255	0.193	1
Zfp62	0.00168583	0.166963	0.429	0.356	1
Cdkn1a	0.00232963	0.166934	0.365	0.302	1
Elf1	0.00122588	0.166708	0.509	0.443	1
Grk3	0.00761611	0.166687	0.907	0.908	1
Pik3cb	0.000144962	0.166595	0.253	0.18	1
Hint3	0.000152097	0.16653	0.388	0.31	1
Dync1h1	2.16051e-05	0.16635	0.533	0.436	0.397512
Cd68	3.74967e-06	0.166191	0.139	0.073	0.0689903
Pnisr	0.0134035	0.166029	0.669	0.624	1
Tent2	0.000228937	0.165953	0.227	0.161	1
Rpl14	0.000117213	0.165943	0.811	0.761	1
Bcl2l14	0.0105467	0.165565	0.315	0.265	1
Ankrd13a	0.000952822	0.165338	0.461	0.387	1
Gch1	4.86492e-07	0.165291	0.128	0.06	0.00895096
Atmin	0.000806387	0.165267	0.341	0.274	1
Mia2	0.00032232	0.165235	0.317	0.243	1
Ggh	7.96692e-06	0.165177	0.146	0.082	0.146583
Dnajc5	0.000213399	0.165057	0.409	0.325	1
Git2	0.0142941	0.164816	0.475	0.426	1
Nbeal1	0.000385662	0.164766	0.354	0.276	1
Smurf1	0.00122231	0.164156	0.195	0.143	1
Parvg	1.7587e-06	0.164125	0.106	0.047	0.0323583
Cdv3	0.00225329	0.164046	0.318	0.261	1
Dynll1	0.000611389	0.163967	0.674	0.615	1
Atp6v1f	0.00218854	0.163692	0.688	0.641	1
Ywhae	0.000330118	0.163471	0.731	0.667	1
Fnip1	0.00843227	0.16331	0.141	0.103	1
Scarb2	1.57895e-05	0.163259	0.171	0.103	0.29051
Slc40a1	0.00171291	0.163002	0.126	0.083	1
Cbx4	0.0305795	0.162848	0.261	0.224	1
Atrx	0.000747369	0.162488	0.842	0.818	1
Arpc3	0.000657091	0.162342	0.793	0.766	1
Sp1	0.000455684	0.162314	0.252	0.188	1
Zfp263	0.00119359	0.162244	0.253	0.19	1
Slc25a19	0.000588949	0.162038	0.185	0.129	1
Dennd4b	0.00282566	0.162033	0.202	0.154	1
Nfkbid	2.80553e-05	0.161988	0.268	0.189	0.51619
Zfp292	0.000234436	0.161953	0.419	0.341	1
Nckap1l	0.00407768	0.161749	0.403	0.346	1
Slfn2	0.000496351	0.16111	0.656	0.59	1
Tgif1	0.00175231	0.160985	0.326	0.27	1
Agrn	0.00435177	0.160973	0.149	0.107	1
Gatad2a	0.00203747	0.160344	0.264	0.205	1
Cnpy3	0.000561307	0.159345	0.312	0.243	1
Pfkp	0.00121679	0.159126	0.209	0.154	1
Mtdh	9.33646e-05	0.158846	0.453	0.372	1
mt-Nd2	0.000158869	0.158625	0.846	0.798	1
Vdac3	0.000968342	0.15852	0.396	0.329	1
Mbtd1	0.0309576	0.158509	0.449	0.411	1
Pik3r5	0.00252878	0.158385	0.465	0.395	1
Pcna	0.000720697	0.15838	0.248	0.186	1
Itgb7	3.994e-07	0.158363	0.103	0.043	0.00734856
Itgax	1.47096e-05	0.157867	0.149	0.085	0.270642
Lfng	0.00062366	0.157803	0.247	0.182	1
Rps11	4.85805e-05	0.15772	0.937	0.929	0.893832
Ywhaz	0.00244631	0.157325	0.742	0.721	1
Ptger4	0.0198854	0.157093	0.583	0.542	1
Ppp6r1	0.00144532	0.15693	0.194	0.14	1
Caprin1	0.000328389	0.156605	0.418	0.335	1
Ppp6r3	0.0474968	0.156449	0.33	0.293	1
Map2k1	9.22795e-05	0.156355	0.33	0.248	1
Adcy6	0.00469724	0.156215	0.493	0.433	1
Tax1bp1	0.00227368	0.156181	0.68	0.639	1
Trappc8	0.0035627	0.156121	0.188	0.14	1
Runx3	0.000944772	0.156103	0.646	0.585	1
Cyfip2	4.45085e-05	0.15599	0.335	0.251	0.818912
Stimate	5.12919e-05	0.155922	0.177	0.11	0.943719
Dennd4a	0.0485745	0.155905	0.692	0.651	1
Hspb11	0.000789325	0.155824	0.228	0.169	1
Zc3h12c	0.000259085	0.1558	0.117	0.069	1
Trps1	0.00129888	0.155534	0.524	0.455	1
Phc1	0.00115963	0.155394	0.227	0.168	1
Supt20	0.0696987	0.155378	0.451	0.431	1
Etf1	0.0135237	0.155251	0.332	0.281	1
Slc5a3	0.000218342	0.155228	0.128	0.076	1
Tkt	0.00198559	0.155086	0.291	0.232	1
Usp12	0.00130038	0.155024	0.562	0.499	1
Asap1	0.0108526	0.154926	0.302	0.256	1
Rnf181	0.0229637	0.154799	0.32	0.274	1
Prkar2a	4.43525e-06	0.154747	0.19	0.11	0.0816041
Ddit4	0.00548498	0.154682	0.17	0.126	1
Mapk14	0.000724835	0.154673	0.115	0.071	1
Rptor	0.0164092	0.154631	0.237	0.195	1
Itpr1	6.06287e-05	0.154484	0.143	0.084	1
Fxyd2	0.000700804	0.154407	0.11	0.067	1
St7	0.000949543	0.154066	0.18	0.125	1
Slc44a2	7.81553e-05	0.153804	0.126	0.072	1
Wdfy4	0.000532303	0.153757	0.147	0.095	1
Ppp1r9b	1.04089e-05	0.153731	0.212	0.135	0.191513
Aimp1	0.0109342	0.153707	0.458	0.406	1
Atp11b	0.0207481	0.153632	0.362	0.312	1
Calm1	0.00574944	0.153416	0.982	0.981	1
Rad23b	0.000149852	0.153237	0.301	0.222	1
Cacnb3	0.0101626	0.153166	0.88	0.879	1
Pclaf	0.00672197	0.153154	0.116	0.08	1
4833407H14Rik	0.000802409	0.153108	0.241	0.178	1
Gng2	0.00263395	0.153049	0.159	0.113	1
Kynu	0.000356654	0.15288	0.222	0.157	1
Il1rn	0.0858623	0.152863	0.464	0.431	1
Clcn3	0.0583576	0.152822	0.245	0.215	1
Lta4h	4.69802e-05	0.15264	0.144	0.084	0.864388
Rnaseh2c	0.00104903	0.152371	0.189	0.136	1
Rad21	0.00490793	0.152362	0.526	0.473	1
Akap13	0.000472854	0.152359	0.939	0.911	1
Mmd	0.00558568	0.152346	0.216	0.167	1
Ncoa6	0.000152199	0.152156	0.21	0.144	1
Coro1c	8.13447e-06	0.152128	0.171	0.1	0.149666
Ccdc6	0.000148786	0.152025	0.398	0.32	1
Trpm7	0.0898533	0.151942	0.32	0.293	1
Pqlc1	0.0120462	0.151719	0.141	0.105	1
Brd7	0.00554025	0.151601	0.318	0.261	1
Prkcd	0.00880398	0.151458	0.572	0.521	1
Epb41l2	0.015631	0.151323	0.562	0.518	1
Calhm6	8.1449e-05	0.15131	0.18	0.115	1
Herc2	0.0344592	0.151202	0.262	0.224	1
Trim25	0.00246109	0.151061	0.374	0.312	1
Nhlrc2	0.101397	0.15102	0.334	0.311	1
Cers6	0.000694843	0.150918	0.621	0.54	1
Ube2r2	0.00713201	0.150858	0.35	0.3	1
Atp6ap2	0.00607147	0.150686	0.26	0.209	1
Haus8	0.00624946	0.150159	0.313	0.255	1
Hsp90ab1	1.89713e-05	0.150095	0.975	0.954	0.349053
Spen	0.00123366	0.150043	0.194	0.138	1
Bak1	0.136241	0.150022	0.305	0.286	1
Ptpn22	0.0012426	0.150011	0.189	0.134	1
Sgpl1	0.000890514	0.149945	0.551	0.481	1
Tspan13	0.000560529	0.14985	0.563	0.481	1
Arl8b	0.0179702	0.149753	0.257	0.218	1
Whamm	0.00849081	0.14972	0.133	0.095	1
Mbnl2	0.000252436	0.149433	0.376	0.292	1
Sfmbt1	0.000162631	0.148981	0.286	0.208	1
Cks1b	6.64925e-05	0.148669	0.102	0.052	1
Ly6a	8.55347e-05	0.14863	0.37	0.281	1
Mau2	0.0218634	0.148625	0.396	0.353	1
Nr1h3	4.51384e-05	0.148589	0.133	0.074	0.830502
Cct7	0.000709672	0.148585	0.373	0.3	1
Preb	0.000806411	0.148541	0.136	0.087	1
Tep1	0.000427881	0.148412	0.14	0.089	1
Evl	0.000133353	0.148014	0.127	0.075	1
Sub1	0.0355702	0.147964	0.918	0.901	1
2210016L21Rik	8.49965e-05	0.147924	0.299	0.215	1
Hnrnpu	0.000595306	0.147882	0.623	0.552	1
Hspbap1	1.47046e-05	0.147767	0.149	0.085	0.270549
Mta2	7.08816e-05	0.147719	0.185	0.121	1
Tmem131l	0.000311442	0.147703	0.897	0.864	1
Odc1	0.0176367	0.147655	0.206	0.166	1
Rtn4	0.00408565	0.147494	0.736	0.699	1
Galnt1	0.0241206	0.147442	0.432	0.394	1
Rell1	0.0142065	0.14731	0.425	0.379	1
Papola	0.0229832	0.147244	0.465	0.414	1
Sh3d21	0.000473552	0.146817	0.126	0.079	1
Rlim	0.102657	0.14657	0.307	0.278	1
Vsir	0.00047336	0.146511	0.122	0.075	1
Zmynd8	0.0160493	0.146413	0.568	0.507	1
Npm1	0.0110215	0.146226	0.738	0.708	1
4930503L19Rik	1.98044e-05	0.145947	0.122	0.064	0.364381
Arid1b	0.0208506	0.145914	0.313	0.268	1
Ppp3r1	0.00101376	0.14578	0.327	0.257	1
Ddx6	0.0197577	0.145665	0.893	0.88	1
Ddx3x	0.0661712	0.145648	0.407	0.369	1
Cyb5a	0.000794682	0.145629	0.337	0.264	1
Lactb	0.12668	0.145519	0.766	0.768	1
Fam160b1	0.00351431	0.144771	0.163	0.117	1
Tmpo	0.00351134	0.144639	0.71	0.671	1
Vsig10	0.00309193	0.144086	0.444	0.386	1
B230219D22Rik	0.0132302	0.144031	0.352	0.302	1
Dlgap4	0.0276762	0.143617	0.295	0.253	1
H2afv	0.00348278	0.143501	0.405	0.348	1
Kctd20	0.00100383	0.143292	0.181	0.128	1
Ttll9	0.00225191	0.143229	0.148	0.104	1
Wdr1	0.00460613	0.143152	0.69	0.659	1
Inpp4a	0.00756473	0.143101	0.127	0.092	1
Actr2	0.000910168	0.143078	0.748	0.715	1
Iqsec1	0.000401963	0.143059	0.169	0.113	1
Rab1a	0.0187513	0.142954	0.283	0.237	1
Gpsm3	0.0120485	0.142701	0.37	0.321	1
Eif4a1	0.000275105	0.142412	0.585	0.507	1
Abhd16a	0.00468145	0.142363	0.142	0.101	1
Stk40	0.00296035	0.142239	0.226	0.171	1
Smdt1	0.00642661	0.142227	0.549	0.48	1
Neu1	0.0174917	0.142024	0.161	0.123	1
Marveld1	0.000240691	0.141949	0.221	0.155	1
Ehd1	0.00657935	0.141881	0.492	0.439	1
Dmxl1	0.00050816	0.141771	0.297	0.224	1
Gm47283	2.46976e-05	0.141666	0.135	0.075	0.454411
Isoc1	0.00190807	0.141564	0.278	0.216	1
Scaf11	0.00217875	0.141541	0.413	0.351	1
Id2	3.40044e-05	0.141534	0.966	0.951	0.625647
Setd2	0.0007003	0.141504	0.543	0.475	1
Creb1	0.0134639	0.141453	0.543	0.49	1
Pkm	0.0254582	0.141383	0.387	0.345	1
Cd164	0.000904381	0.14125	0.165	0.112	1
Trappc10	0.0221146	0.140886	0.216	0.178	1
Dennd1c	7.62121e-05	0.140746	0.253	0.178	1
Gucd1	0.0104467	0.140736	0.511	0.454	1
Cyp4f16	2.66446e-05	0.140726	0.121	0.064	0.490235
Mllt10	0.000146999	0.140598	0.347	0.266	1
Cbx3	0.00147649	0.140534	0.421	0.348	1
B3gnt2	0.0013259	0.140458	0.241	0.181	1
Ppp1r18	0.013594	0.140378	0.382	0.33	1
Themis2	0.00212275	0.140338	0.179	0.129	1
Slc25a20	0.0124758	0.140278	0.177	0.138	1
Ap1ar	0.113261	0.140252	0.145	0.122	1
Sppl3	0.000226337	0.14014	0.237	0.166	1
Ankrd10	0.000790792	0.139731	0.103	0.061	1
Bnip3l	0.000856637	0.139697	0.231	0.171	1
Sned1	0.0153011	0.139569	0.147	0.11	1
Mrfap1	0.00315082	0.13931	0.37	0.311	1
Vim	0.034264	0.139177	0.398	0.344	1
Plekhj1	0.000739512	0.1391	0.403	0.332	1
Inpp5b	0.0108862	0.139074	0.283	0.232	1
Msl2	0.0435804	0.138958	0.219	0.185	1
Rp2	0.00876576	0.138571	0.352	0.296	1
Sars	0.00420946	0.138448	0.258	0.208	1
Slc25a38	0.00124134	0.138423	0.137	0.091	1
Slc25a51	0.000254068	0.138216	0.188	0.124	1
Nrros	0.00456987	0.137987	0.506	0.443	1
Cmc1	0.00559317	0.137769	0.276	0.227	1
Wars	0.00418803	0.137572	0.196	0.147	1
Atxn7	0.0249544	0.13757	0.341	0.3	1
Hook2	0.00942797	0.137559	0.132	0.095	1
Kmt2d	0.00179033	0.137283	0.341	0.275	1
Spag7	0.00299327	0.136969	0.241	0.185	1
Mysm1	0.0125763	0.136884	0.391	0.336	1
Ezr	0.000451277	0.136815	0.305	0.233	1
Dyrk1a	0.0286352	0.13675	0.244	0.204	1
Eif3a	0.00522476	0.13663	0.642	0.589	1
Rhob	0.00127777	0.136609	0.138	0.091	1
Zfp207	0.000608835	0.136547	0.434	0.361	1
Otulinl	0.00229987	0.136319	0.118	0.076	1
Tmem106b	0.000402406	0.136312	0.205	0.144	1
Orc4	0.00671802	0.136299	0.187	0.142	1
Gm10399	0.00775013	0.136276	0.239	0.19	1
Baz2a	0.005236	0.136268	0.452	0.396	1
Csnk1a1	0.0081523	0.135967	0.666	0.619	1
2021-03-06	0.000985675	0.135924	0.131	0.084	1
Faap100	0.0107394	0.135829	0.111	0.076	1
Tbc1d20	0.169804	0.135784	0.321	0.293	1
Vav2	0.00430743	0.135657	0.282	0.224	1
Klhl5	0.00320922	0.13564	0.215	0.162	1
Sf3b1	0.000540575	0.135472	0.765	0.726	1
Ldlr	0.00395562	0.135383	0.27	0.213	1
Setd3	0.00195212	0.135313	0.231	0.173	1
Dock2	0.0172108	0.135298	0.597	0.553	1
Tfeb	0.00264953	0.135019	0.19	0.138	1
Etfb	0.0111527	0.134944	0.256	0.208	1
Usp8	0.0305643	0.134676	0.265	0.228	1
AI413582	0.00354312	0.134389	0.266	0.208	1
Fbxw2	0.0282998	0.134282	0.298	0.252	1
Emc8	0.00630007	0.134206	0.491	0.439	1
Sipa1l1	0.013114	0.134122	0.399	0.348	1
Arhgap27	0.00013122	0.134104	0.132	0.077	1
Taok3	0.000991639	0.133993	0.506	0.434	1
Tut4	0.00889378	0.133721	0.27	0.222	1
Eps15	0.0440552	0.133613	0.49	0.454	1
Cc2d1b	0.0106772	0.133569	0.105	0.072	1
Snn	0.151427	0.133549	0.367	0.346	1
Lyst	0.253652	0.133542	0.624	0.617	1
Mex3b	0.0013358	0.133539	0.196	0.142	1
H2-Eb1	0.000282589	0.13348	0.95	0.931	1
Capza2	0.0041267	0.133213	0.641	0.592	1
Eif3g	0.0194128	0.133027	0.294	0.248	1
Cytip	0.00173522	0.132992	0.908	0.888	1
5830428M24Rik	4.81834e-05	0.132964	0.103	0.052	0.886527
mt-Nd4	0.0388448	0.132927	0.936	0.93	1
Inpp5d	0.00100111	0.132708	0.253	0.19	1
Nsmaf	7.74803e-06	0.132706	0.151	0.084	0.142556
Stk24	0.000803253	0.132621	0.644	0.582	1
AW549877	0.0038754	0.132535	0.118	0.08	1
Cd44	0.00189924	0.132451	0.168	0.119	1
Rbm7	0.0382718	0.132365	0.225	0.19	1
Ifitm2	0.443432	0.132347	0.662	0.67	1
2021-03-02	0.00150282	0.132025	0.244	0.183	1
Trpm2	0.00199273	0.131903	0.104	0.064	1
Txnl4a	0.00197752	0.131902	0.184	0.134	1
Kpna4	0.013279	0.131852	0.55	0.491	1
Cap1	0.0361194	0.131777	0.45	0.42	1
Limd1	0.00435205	0.131736	0.371	0.308	1
Rexo2	0.00593592	0.131692	0.18	0.136	1
Mapk8ip3	0.0216872	0.131599	0.138	0.104	1
Clcn7	0.000822497	0.131574	0.159	0.107	1
Rbbp8	0.00269769	0.131452	0.424	0.354	1
Pold1	0.00340399	0.131348	0.337	0.273	1
Nbn	0.00253679	0.131233	0.126	0.085	1
Kcnq1ot1	0.0379137	0.131225	0.156	0.122	1
Rps8	0.00559394	0.131121	0.944	0.926	1
1810037I17Rik	0.00581299	0.130999	0.56	0.513	1
Plekhm2	0.00395654	0.130722	0.548	0.493	1
Mtmr4	0.00605949	0.130559	0.381	0.324	1
Mllt6	0.00424779	0.130557	0.657	0.599	1
Tmed10	0.0204583	0.13052	0.352	0.308	1
Cd2ap	0.00204821	0.130447	0.509	0.45	1
Dnase1l1	0.162044	0.130333	0.166	0.145	1
Taf10	0.0126408	0.130306	0.517	0.486	1
Vwa5a	0.00200067	0.130272	0.679	0.604	1
Nckipsd	0.00152585	0.130239	0.109	0.069	1
Serpinb6b	0.0229729	0.130139	0.813	0.788	1
Larp1	0.00366591	0.130092	0.375	0.312	1
Dlg1	0.00320281	0.130083	0.206	0.155	1
Slc26a2	0.00329188	0.129995	0.211	0.16	1
Parl	0.00716459	0.129853	0.145	0.105	1
Cdc42se1	0.000467773	0.129796	0.306	0.231	1
Rab43	0.00221423	0.129635	0.585	0.518	1
Dpp4	0.0445957	0.129543	0.564	0.533	1
Sipa1l3	0.0560355	0.129299	0.209	0.177	1
Cdk5	0.000442005	0.129153	0.125	0.075	1
Nr4a3	0.42252	0.129013	0.602	0.591	1
Rftn1	0.0070942	0.128994	0.503	0.438	1
Helz2	0.126633	0.128981	0.406	0.376	1
Acin1	0.0116445	0.12894	0.623	0.576	1
Aig1	0.00102603	0.128938	0.163	0.111	1
Rpl22	0.00197193	0.12891	0.914	0.899	1
Plcd3	0.0006997	0.128846	0.132	0.083	1
Rab5a	0.00453016	0.128808	0.41	0.345	1
Gapvd1	0.00165113	0.128646	0.31	0.244	1
Rp9	0.0107931	0.128588	0.373	0.328	1
Ccnd3	0.0021846	0.128586	0.25	0.191	1
Bptf	0.0670439	0.128516	0.496	0.454	1
Ms4a6b	0.000298612	0.128485	0.204	0.141	1
Atp6ap1	0.00123853	0.128372	0.264	0.201	1
Soat1	0.00605772	0.128307	0.235	0.183	1
Usp24	0.00205336	0.12829	0.122	0.08	1
Tpm4	0.0266565	0.127879	0.723	0.684	1
Ctdsp2	0.0123639	0.127672	0.169	0.131	1
Ikbkb	0.00363858	0.127648	0.81	0.768	1
Snrnp27	0.0379506	0.12761	0.469	0.431	1
Clta	0.000399324	0.127482	0.687	0.617	1
Ube2b	0.0292591	0.127421	0.536	0.505	1
Mdm4	0.0258034	0.127331	0.432	0.379	1
Smg1	0.0206546	0.127054	0.59	0.539	1
Ankrd27	0.00224846	0.126916	0.269	0.208	1
Fam162a	0.000787538	0.126837	0.106	0.064	1
Napa	0.00379082	0.12674	0.194	0.144	1
Crybg3	0.0556056	0.126724	0.11	0.084	1
Hnrnpab	0.0104564	0.126523	0.361	0.311	1
Nsd3	0.00646906	0.126286	0.58	0.542	1
Tmem256	0.0161124	0.126108	0.494	0.453	1
Selenoh	0.000532951	0.126089	0.149	0.097	1
Wipf1	0.00989201	0.126088	0.49	0.436	1
Antxr2	7.97265e-05	0.126056	0.121	0.068	1
Mat2a	0.134314	0.125988	0.24	0.217	1
Smc4	0.012202	0.125849	0.331	0.274	1
Nucks1	0.0403536	0.125806	0.353	0.312	1
Pip5k1c	0.000137356	0.125716	0.192	0.128	1
Arl8a	0.0010554	0.125662	0.308	0.242	1
Atad2b	0.00150937	0.125662	0.383	0.306	1
Fam193a	0.0475667	0.125617	0.38	0.337	1
Rhoc	0.0116063	0.125554	0.121	0.087	1
Ap1b1	0.00388755	0.125374	0.13	0.089	1
Xiap	0.0158006	0.12528	0.392	0.338	1
Hectd1	0.0435869	0.12522	0.391	0.357	1
Actr3	0.0032048	0.125219	0.868	0.84	1
Adam17	0.0445646	0.125142	0.265	0.228	1
Abi1	0.0107955	0.125106	0.474	0.424	1
Ppid	0.00347439	0.125081	0.158	0.112	1
Tnks2	0.022025	0.125041	0.315	0.27	1
Kdm4a	0.0328043	0.12503	0.261	0.226	1
Dmtf1	0.0245032	0.125015	0.29	0.243	1
Cstb	0.18117	0.124849	0.455	0.435	1
Fam193b	0.00570049	0.124719	0.166	0.121	1
C2cd5	0.0313921	0.12462	0.263	0.221	1
Eif2s2	0.00570687	0.124394	0.682	0.619	1
Stard3nl	0.00334003	0.124307	0.197	0.147	1
Ttyh3	0.0126412	0.124294	0.751	0.72	1
Mob3a	0.00321344	0.124277	0.43	0.361	1
Prr5l	0.00762039	0.124108	0.347	0.288	1
Psmg4	0.048682	0.124107	0.503	0.457	1
Rb1cc1	0.00890311	0.124102	0.401	0.346	1
Ctsz	0.00140006	0.1241	0.904	0.896	1
Tm9sf3	0.0091658	0.124056	0.374	0.321	1
Ap3b1	0.0811489	0.124031	0.351	0.316	1
Snx10	0.0120347	0.123901	0.745	0.714	1
Trerf1	0.026735	0.123873	0.13	0.098	1
Atad2	0.00566613	0.123854	0.141	0.099	1
Cct3	0.0262487	0.123652	0.256	0.216	1
Dennd1b	0.00836718	0.123274	0.224	0.178	1
Fnbp1l	0.0550245	0.123153	0.362	0.324	1
Itpripl2	0.00625183	0.123032	0.192	0.145	1
Luc7l	0.000114126	0.122852	0.215	0.145	1
5031439G07Rik	0.0163817	0.122752	0.218	0.174	1
Sdccag8	0.00152415	0.122605	0.242	0.179	1
H13	0.0238954	0.122503	0.276	0.231	1
Smarcc1	0.00894676	0.122405	0.176	0.134	1
Rnaset2a	0.170889	0.122402	0.322	0.297	1
Bag1	0.0683898	0.1222	0.279	0.245	1
Sh3kbp1	0.00144186	0.122192	0.222	0.164	1
Vps9d1	0.00160791	0.122111	0.15	0.101	1
Dok1	0.0494582	0.122084	0.522	0.481	1
Ankrd11	0.0064151	0.122064	0.62	0.557	1
Timm10b	0.0548822	0.121979	0.35	0.313	1
Tmem184b	0.00292164	0.121972	0.13	0.088	1
Washc2	0.0689036	0.121439	0.472	0.437	1
Tacc1	0.00583049	0.121274	0.4	0.341	1
Eif1b	0.00732601	0.121207	0.24	0.19	1
Fcho2	0.0223557	0.121163	0.441	0.386	1
Ppp2r5d	0.0106018	0.12107	0.126	0.091	1
Rnf215	0.00745222	0.121066	0.154	0.113	1
Baz1b	0.00603546	0.121028	0.415	0.358	1
Api5	0.0136703	0.120839	0.272	0.225	1
Arf6	0.111786	0.120666	0.428	0.403	1
Elmsan1	0.000523771	0.120644	0.119	0.072	1
Rnmt	0.0256054	0.120639	0.204	0.165	1
Avpi1	0.0108813	0.120625	0.527	0.483	1
Ss18	0.00101715	0.120622	0.215	0.154	1
Tnfaip1	0.00013425	0.1206	0.102	0.055	1
Gabpb2	0.0414088	0.120557	0.272	0.234	1
Bcl9	8.87569e-06	0.120436	0.266	0.179	0.163304
Pomp	0.0122807	0.120347	0.742	0.703	1
Hdgf	0.0105018	0.120284	0.27	0.226	1
Lztfl1	0.00391652	0.120111	0.132	0.091	1
Clk1	0.016678	0.120093	0.824	0.787	1
Cep83	0.0508951	0.120042	0.225	0.193	1
Rpl23a	0.00283481	0.119965	0.896	0.894	1
Stk38	0.183951	0.119859	0.398	0.378	1
Srgap2	0.171353	0.119824	0.18	0.159	1
Snx3	0.0255178	0.119795	0.441	0.4	1
Phf2	0.0306934	0.119745	0.153	0.12	1
Trim41	0.00110684	0.119686	0.149	0.1	1
Eif4g1	0.0497464	0.119674	0.334	0.3	1
Esyt2	0.0012294	0.119673	0.202	0.143	1
Rap2a	0.045216	0.119633	0.453	0.418	1
Dexi	0.0277701	0.119622	0.215	0.176	1
Luzp1	0.00274161	0.119618	0.116	0.075	1
Cisd2	0.0054848	0.119513	0.307	0.249	1
Eef2	0.00622065	0.119459	0.713	0.67	1
Cbfb	0.000237934	0.119442	0.211	0.145	1
Reep3	0.00462307	0.119385	0.231	0.179	1
Micos10	0.0496098	0.119234	0.493	0.449	1
Gpr157	0.067368	0.11915	0.173	0.145	1
Asah1	0.00465192	0.119124	0.246	0.193	1
Rela	0.101291	0.119101	0.341	0.315	1
Plekho2	0.00360018	0.11907	0.218	0.166	1
Ppp1cc	0.0164409	0.118961	0.313	0.269	1
Tsc22d1	6.57894e-05	0.118937	0.152	0.091	1
Ppp1r12c	0.0110515	0.118913	0.249	0.204	1
Ddx39b	0.125953	0.118713	0.351	0.325	1
Usp47	0.0197532	0.118459	0.276	0.232	1
Fdx1	0.00100613	0.118415	0.184	0.13	1
Atp5g1	0.0340761	0.118397	0.393	0.347	1
Arhgdia	0.028518	0.118303	0.69	0.66	1
Bicd2	0.00111112	0.118256	0.145	0.095	1
Mgat1	0.000191254	0.118249	0.119	0.069	1
Rsbn1l	0.0391065	0.118156	0.466	0.41	1
Tpp2	0.154241	0.11803	0.274	0.253	1
Rps15	0.0106238	0.117507	0.892	0.9	1
Zbtb46	0.00171099	0.117379	0.491	0.417	1
Arih1	0.0323939	0.117189	0.316	0.273	1
Madd	0.0291602	0.117144	0.334	0.289	1
Atp7a	0.00493142	0.117142	0.155	0.112	1
Pou2f1	0.130136	0.117028	0.207	0.182	1
Cops2	0.0536981	0.11694	0.225	0.191	1
Tlr1	0.00867628	0.116902	0.13	0.092	1
Yipf1	0.0034581	0.116505	0.307	0.246	1
Ncor2	0.00680111	0.116358	0.168	0.125	1
Elmo2	0.000616787	0.116263	0.155	0.103	1
Dck	1.90358e-05	0.116256	0.112	0.057	0.350239
Rab24	8.01003e-05	0.116234	0.119	0.067	1
Pde4b	0.00294344	0.11618	0.731	0.665	1
Rps27a	0.00276663	0.116155	0.941	0.944	1
Cd53	0.0543437	0.115981	0.278	0.238	1
4932438A13Rik	0.0580145	0.115742	0.318	0.28	1
Naa50	0.0457386	0.11568	0.185	0.153	1
Serpina3f	0.0158131	0.115679	0.118	0.085	1
Ppp2r5c	0.0111196	0.115645	0.289	0.237	1
Pcmtd1	0.335795	0.115596	0.307	0.291	1
Itgb2	0.00045826	0.115494	0.127	0.079	1
Lncpint	0.0793426	0.115416	0.296	0.261	1
Ssh2	0.0011799	0.115354	0.13	0.084	1
Zfp622	0.0506123	0.115353	0.252	0.217	1
Hpcal1	0.00158255	0.11525	0.287	0.22	1
Pgls	0.018149	0.115029	0.465	0.426	1
Pnp	0.00328434	0.114857	0.299	0.24	1
Smarca2	0.0092992	0.11484	0.328	0.276	1
Acap2	0.000674491	0.11483	0.212	0.15	1
Lrrc58	0.0437632	0.114802	0.22	0.184	1
Ifi211	0.0193072	0.114741	0.228	0.184	1
Nfe2l2	0.0750714	0.114677	0.263	0.228	1
Pip4p1	0.059616	0.11429	0.241	0.205	1
Hnrnpul2	0.0622358	0.114268	0.533	0.505	1
Hist1h1b	0.00449565	0.114205	0.115	0.076	1
Tgfbi	0.0184917	0.11405	0.105	0.074	1
Cycs	0.168623	0.113925	0.398	0.372	1
Nostrin	0.00987505	0.113838	0.527	0.478	1
Slc25a4	0.00344489	0.113698	0.422	0.361	1
Rpl28	0.0103145	0.113698	0.893	0.883	1
Ubn1	0.0275672	0.113656	0.28	0.24	1
Pcbp4	0.00637948	0.113618	0.145	0.104	1
Sf1	0.0316244	0.113518	0.385	0.341	1
Hsd17b4	0.000548336	0.113508	0.193	0.135	1
Swap70	0.018488	0.11346	0.849	0.823	1
Mrps6	0.0440455	0.11338	0.309	0.267	1
Hps4	0.319401	0.113201	0.216	0.201	1
Ddr1	0.000224833	0.113133	0.14	0.085	1
Nadk	0.034931	0.113006	0.136	0.105	1
Adss	0.00681612	0.112735	0.155	0.115	1
Zbtb7a	0.0831197	0.112685	0.454	0.418	1
Stim2	0.024603	0.112587	0.128	0.097	1
Washc4	0.031579	0.112555	0.283	0.242	1
Dram2	0.00197861	0.112547	0.104	0.064	1
Elk3	0.0104082	0.112463	0.317	0.264	1
Dtx2	0.00148718	0.11245	0.104	0.064	1
Bnip2	0.0147391	0.112436	0.404	0.35	1
Pcnx3	0.00219103	0.112347	0.141	0.096	1
Zmynd11	0.0864038	0.112273	0.367	0.328	1
Rnf145	0.00375938	0.112229	0.161	0.115	1
Btbd7	0.0234687	0.112158	0.363	0.312	1
Atg3	0.0222508	0.11203	0.28	0.236	1
Map3k2	0.0546411	0.111977	0.255	0.224	1
Yme1l1	0.05532	0.111938	0.384	0.345	1
Il6	2.67414e-05	0.111899	0.111	0.057	0.492016
Snx18	0.00804497	0.111892	0.117	0.081	1
Daam1	0.146751	0.111722	0.227	0.203	1
Psmb3	0.0390525	0.111651	0.499	0.451	1
Scai	0.0430439	0.111604	0.139	0.109	1
Anapc1	0.0435849	0.111588	0.173	0.141	1
Vps54	0.00151806	0.111516	0.198	0.142	1
Hmgcs1	0.141079	0.1114	0.19	0.167	1
Thoc2	0.0205804	0.111351	0.409	0.361	1
Tnrc18	0.00847754	0.11133	0.319	0.266	1
Slc38a9	0.000803263	0.111234	0.193	0.133	1
Uqcrq	0.0427501	0.111207	0.64	0.605	1
Blvrb	0.00232926	0.11111	0.194	0.14	1
Golga4	0.0527843	0.110985	0.412	0.374	1
Rtn3	0.0712306	0.110985	0.39	0.356	1
Serbp1	0.0472582	0.110926	0.688	0.653	1
Anp32e	0.0251286	0.110922	0.212	0.172	1
Csk	0.0787436	0.110779	0.263	0.228	1
Amfr	0.00931638	0.110673	0.196	0.152	1
Scaf4	0.0159611	0.110655	0.179	0.138	1
Pex16	0.0142109	0.110641	0.195	0.153	1
Hsd17b11	0.0314883	0.110463	0.147	0.116	1
Casp7	0.0833	0.110453	0.258	0.227	1
Uqcc2	0.0177736	0.110348	0.304	0.258	1
Ndufb8	0.0656916	0.11027	0.455	0.421	1
Ube2d3	0.0159151	0.110118	0.793	0.756	1
Uxs1	0.0737132	0.11009	0.135	0.109	1
Fam120b	0.073986	0.109998	0.204	0.176	1
Cct4	0.00768902	0.109932	0.384	0.325	1
Mdm2	0.00418976	0.109801	0.28	0.22	1
Ecpas	0.00285213	0.109718	0.259	0.202	1
Faim	0.16274	0.109563	0.171	0.149	1
Micall1	0.101274	0.109368	0.118	0.096	1
Exoc4	0.0546147	0.109328	0.176	0.145	1
Rangap1	0.0399576	0.109216	0.14	0.109	1
Glg1	0.00145948	0.109195	0.343	0.275	1
Pfdn4	0.0266665	0.109183	0.137	0.105	1
Hook3	0.020376	0.109049	0.352	0.297	1
Utp3	0.0255284	0.109022	0.347	0.305	1
Synj1	0.0290551	0.10902	0.631	0.592	1
Slk	0.00696666	0.108867	0.321	0.266	1
Scpep1	0.0240094	0.108779	0.46	0.398	1
Nono	0.0302318	0.108701	0.415	0.372	1
Atf3	0.00564718	0.108613	0.131	0.092	1
Csf2ra	0.031517	0.108501	0.416	0.371	1
Chm	0.000389966	0.108374	0.112	0.065	1
Snap29	0.022064	0.108366	0.169	0.133	1
Traf6	0.0406854	0.108333	0.256	0.219	1
Eef1d	0.0872279	0.108304	0.439	0.414	1
Phf21a	0.121115	0.108236	0.541	0.516	1
Gmnn	0.0346993	0.108124	0.179	0.144	1
Lap3	0.000975275	0.108039	0.161	0.109	1
Ralgapb	0.00255912	0.108039	0.194	0.142	1
Ric8a	2.45939e-05	0.108003	0.135	0.074	0.452503
Pptc7	0.00446053	0.10789	0.126	0.085	1
Ceacam1	0.000733395	0.107863	0.106	0.062	1
Fbxo33	0.00239838	0.107569	0.114	0.073	1
Commd8	0.0228923	0.107559	0.276	0.233	1
C1qbp	0.00371145	0.107535	0.192	0.143	1
Capzb	0.0410051	0.107373	0.73	0.728	1
Sltm	0.0995678	0.107334	0.546	0.508	1
Mis12	0.0194425	0.107331	0.134	0.1	1
Ybx1	0.10505	0.107323	0.721	0.71	1
Akap10	0.0299856	0.10727	0.127	0.096	1
Bsg	0.0568632	0.107124	0.351	0.314	1
Cdc42	0.00641564	0.107093	0.885	0.876	1
Nrip1	0.00418957	0.107055	0.485	0.408	1
Ahr	1.77948e-05	0.106928	0.116	0.059	0.327407
Aup1	0.118743	0.106911	0.356	0.326	1
Tcp1	0.0253364	0.106811	0.352	0.305	1
Adgrg6	0.119603	0.106726	0.663	0.637	1
Gspt1	0.533555	0.106485	0.192	0.186	1
Nrde2	0.0169924	0.106403	0.286	0.236	1
Syne1	0.000241644	0.106352	0.108	0.06	1
Acsl1	0.0141235	0.106289	0.159	0.119	1
Arpc4	0.0158315	0.106286	0.6	0.561	1
Rcor1	0.00557746	0.106237	0.184	0.135	1
Pcbd2	0.000544373	0.106062	0.177	0.119	1
Tmem245	0.000438762	0.106012	0.107	0.061	1
Tpst2	0.00605173	0.105961	0.144	0.104	1
Srrm2	0.009206	0.105848	0.865	0.829	1
Gpc1	0.0198858	0.105821	0.218	0.177	1
Agtrap	0.000853096	0.105806	0.141	0.092	1
Odf2	0.179605	0.105778	0.161	0.141	1
Napg	0.123335	0.105737	0.242	0.216	1
2021-03-07	0.0534038	0.105644	0.446	0.409	1
Rpl10a	0.0522927	0.105577	0.8	0.773	1
Ctnnb1	0.087268	0.105331	0.328	0.302	1
Braf	0.0157797	0.105162	0.166	0.126	1
Zyg11b	0.00334759	0.10514	0.108	0.07	1
Snapc1	0.00536216	0.105072	0.145	0.104	1
Pkn1	0.0253129	0.105051	0.412	0.363	1
Dock5	0.00315167	0.104979	0.176	0.128	1
Pikfyve	0.0745192	0.104904	0.192	0.162	1
H2-Oa	0.158145	0.104897	0.22	0.197	1
Pds5a	0.101185	0.104883	0.377	0.338	1
Mcoln1	0.00541742	0.104878	0.114	0.076	1
Ckap5	0.0570416	0.104832	0.24	0.206	1
Ino80	0.0296848	0.104831	0.13	0.099	1
Pabpn1	0.0195436	0.104722	0.572	0.517	1
Galnt2	0.0515468	0.104638	0.118	0.092	1
Mon1b	0.0442827	0.104551	0.139	0.11	1
Strn4	0.00695255	0.104522	0.161	0.117	1
Luc7l3	0.0837741	0.104463	0.509	0.462	1
Ifngr1	0.000732888	0.104433	0.228	0.165	1
Larp4	0.100179	0.104424	0.191	0.165	1
Flot1	0.00113084	0.104351	0.219	0.155	1
Polb	0.0753211	0.104325	0.465	0.429	1
Fbrs	0.0794668	0.104244	0.4	0.359	1
Sirt2	0.00724341	0.104159	0.257	0.206	1
Atxn10	0.0124361	0.104067	0.156	0.118	1
Uvrag	0.000326385	0.104018	0.79	0.735	1
Zcchc7	0.172445	0.103984	0.555	0.529	1
Nsa2	0.0245835	0.103982	0.781	0.746	1
Efr3a	0.0115974	0.103944	0.262	0.215	1
Prrc2c	0.0501294	0.103918	0.68	0.644	1
Slc39a1	0.0617441	0.103766	0.208	0.176	1
Abhd17b	0.116351	0.10366	0.11	0.089	1
Itpk1	0.0334791	0.10365	0.176	0.141	1
Actn4	0.0419609	0.103565	0.261	0.222	1
Zfp597	0.0233504	0.103512	0.158	0.122	1
Acbd3	0.0282731	0.103509	0.353	0.311	1
Nod2	0.00170727	0.10346	0.136	0.091	1
Nop10	0.0184874	0.103426	0.199	0.157	1
Plekha2	0.0212548	0.103389	0.187	0.146	1
Csnk1d	0.00553917	0.103377	0.389	0.326	1
Vta1	0.0279351	0.10337	0.161	0.126	1
Pafah1b1	0.0779821	0.103272	0.644	0.622	1
Taok1	0.0400915	0.10309	0.554	0.503	1
Tcirg1	0.00500582	0.10289	0.131	0.091	1
Cox6a1	0.0511661	0.102867	0.627	0.598	1
Hipk1	0.0424114	0.102779	0.256	0.216	1
Cask	0.00437809	0.102746	0.136	0.093	1
S100pbp	0.0391417	0.102713	0.212	0.174	1
Ube2v1	0.0245307	0.102636	0.376	0.328	1
Srsf2	0.132243	0.102636	0.498	0.466	1
Rheb	0.131505	0.102436	0.266	0.237	1
Gpr55	0.0132654	0.10237	0.257	0.207	1
Fip1l1	0.013327	0.102352	0.388	0.338	1
Ncoa2	0.112646	0.102219	0.548	0.522	1
1500011B03Rik	0.000896704	0.102207	0.106	0.063	1
Mical3	0.177744	0.102169	0.475	0.451	1
Hmgxb3	0.0021536	0.102123	0.119	0.076	1
Hdlbp	0.00519203	0.102112	0.306	0.246	1
Sp3	0.0507854	0.10188	0.268	0.229	1
Sri	0.024571	0.101847	0.758	0.744	1
Cd82	0.00665372	0.101676	0.148	0.106	1
St13	0.0817664	0.101629	0.483	0.453	1
Rps4x	0.0269627	0.101459	0.905	0.896	1
Fto	0.00122182	0.1013	0.112	0.069	1
Gm45716	0.0625803	0.101247	0.172	0.143	1
Uba5	0.00516966	0.101219	0.288	0.23	1
Rgl2	0.00147595	0.101197	0.104	0.063	1
Vav1	0.0306985	0.101156	0.176	0.142	1
Timm23	0.0727654	0.10112	0.247	0.215	1
Dusp22	0.00488489	0.101107	0.207	0.157	1
Ext1	0.0323044	0.101054	0.146	0.113	1
Naa15	0.0108691	0.100948	0.216	0.17	1
H2afx	0.0485789	0.100893	0.119	0.092	1
Atp6v1g1	0.0308948	0.100812	0.596	0.553	1
Rab7	0.0837786	0.100672	0.423	0.393	1
Gcn1	0.0322679	0.100634	0.147	0.115	1
Dhx9	0.103972	0.100467	0.284	0.252	1
Tnfrsf11a	0.0702705	0.100391	0.503	0.466	1
Srp72	0.0301442	0.100202	0.245	0.203	1
Gigyf2	0.0313906	0.100032	0.258	0.219	1
Pacs2	0.000860676	0.0999778	0.142	0.092	1
Myl6	0.0604596	0.0999339	0.913	0.903	1
Akap9	0.0332102	0.099895	0.82	0.803	1
Plpbp	0.12417	0.0998831	0.256	0.225	1
Rbx1	0.0630108	0.0998687	0.669	0.661	1
Mef2d	0.00541446	0.0997985	0.115	0.077	1
Cep63	0.0730628	0.0996346	0.163	0.135	1
Arc	0.0186664	0.0996216	0.138	0.103	1
Cpsf6	0.0697255	0.0995723	0.267	0.233	1
Ptbp3	0.0556452	0.0994847	0.691	0.665	1
Oser1	0.0235174	0.0994603	0.114	0.084	1
Strn	0.164213	0.0994517	0.137	0.118	1
Msn	0.058183	0.0993727	0.602	0.573	1
Cabin1	0.144449	0.0992543	0.159	0.137	1
Lig1	0.0542782	0.0989633	0.131	0.103	1
6530402F18Rik	0.0127318	0.0989627	0.281	0.225	1
Abhd12	0.0152397	0.0988144	0.237	0.193	1
Pisd	0.0346048	0.0987507	0.153	0.121	1
Clk4	0.00392876	0.0986596	0.307	0.242	1
4930402H24Rik	0.147495	0.0985402	0.159	0.136	1
Polr2m	0.205781	0.0985362	0.219	0.197	1
Fem1b	0.00191326	0.0983824	0.123	0.081	1
Runx1	0.0417279	0.0983677	0.132	0.103	1
Sumf1	0.0131438	0.0982127	0.21	0.166	1
Lair1	0.0123808	0.0981779	0.133	0.096	1
Strbp	0.0147696	0.0980587	0.427	0.37	1
St6galnac6	0.0202491	0.0980108	0.131	0.098	1
Smarcc2	0.00426533	0.0978913	0.265	0.208	1
Rrm1	0.00439095	0.0977173	0.103	0.067	1
Pdlim5	0.0190429	0.0976755	0.266	0.218	1
Cct8	0.0369616	0.0976608	0.355	0.316	1
Snrk	0.0516157	0.0975023	0.123	0.096	1
Ptpra	0.00358401	0.0974882	0.295	0.234	1
Clic1	0.0960072	0.0974432	0.631	0.614	1
Cxcr4	0.0211944	0.0974061	0.17	0.132	1
Idh1	0.0896193	0.0973483	0.13	0.105	1
Ticam2	0.000928269	0.0971265	0.11	0.067	1
Ncaph2	0.0016827	0.0971264	0.165	0.115	1
Spi1	0.082173	0.0970319	0.674	0.643	1
Gbp3	0.180893	0.0970267	0.262	0.243	1
Psme3	0.00520137	0.0969856	0.133	0.092	1
Cpeb4	0.105848	0.096952	0.368	0.336	1
Cd38	0.11682	0.0969426	0.331	0.299	1
Grk2	0.0632353	0.0969263	0.542	0.489	1
Arl6ip1	0.154516	0.0968204	0.681	0.648	1
Ece1	0.0193848	0.0967843	0.237	0.193	1
Fbxl5	0.0276693	0.0967484	0.304	0.262	1
Dnajc7	0.283741	0.0966062	0.404	0.377	1
Prex1	0.0598158	0.096573	0.813	0.794	1
Calm3	0.162376	0.0965201	0.616	0.597	1
Myl12a	0.0307428	0.0964917	0.686	0.661	1
Ndufa13	0.158153	0.0964737	0.624	0.601	1
Casp9	0.00272241	0.0964087	0.117	0.076	1
Ppm1m	8.25921e-05	0.0964058	0.119	0.065	1
Fkbp2	0.0151581	0.0963892	0.107	0.075	1
Wbp4	0.296713	0.0962292	0.37	0.352	1
Ndufb2	0.0493158	0.0961922	0.298	0.258	1
Cdk9	0.0669791	0.0961605	0.241	0.207	1
Plcg2	0.0627598	0.0959678	0.123	0.098	1
Reep5	0.0983042	0.0958264	0.436	0.406	1
Anapc13	0.0587855	0.0957654	0.39	0.349	1
C9orf72	0.526523	0.0956631	0.376	0.369	1
Tasor	0.00218249	0.0956241	0.444	0.372	1
Sesn2	0.000610802	0.0954446	0.102	0.059	1
Arih2	0.283325	0.0954432	0.207	0.192	1
Mrpl23	0.0538416	0.0954418	0.163	0.134	1
Gxylt1	0.0386504	0.0952495	0.172	0.138	1
Nfkbib	0.0554163	0.0951252	0.382	0.344	1
Efcab14	0.0557604	0.0950356	0.232	0.194	1
Lamtor4	0.123367	0.0947635	0.113	0.093	1
Pum2	0.0260915	0.0946034	0.514	0.469	1
Rlf	0.0306222	0.0944723	0.223	0.185	1
Mob1b	0.0039577	0.0944644	0.218	0.165	1
Crebl2	0.0595634	0.0943462	0.319	0.277	1
Vps41	0.0389647	0.0943184	0.225	0.188	1
Capns1	0.0455209	0.0942362	0.433	0.387	1
Hnrnpll	0.190193	0.0940482	0.149	0.131	1
Rybp	0.141834	0.0940307	0.139	0.118	1
Ly86	0.106563	0.0940186	0.556	0.521	1
Hnrnpl	0.0723777	0.0939916	0.389	0.35	1
Vopp1	0.0367277	0.0939671	0.204	0.167	1
Thrap3	0.0904398	0.0938822	0.52	0.475	1
Cdk14	0.0250812	0.0934522	0.112	0.082	1
Pxk	0.115935	0.0934359	0.174	0.149	1
Foxj3	0.388578	0.093394	0.16	0.146	1
Psma7	0.0179624	0.0933081	0.762	0.731	1
Snx17	0.175036	0.0932433	0.172	0.15	1
Slc49a4	0.00595369	0.0932142	0.139	0.097	1
Cdcp1	0.00551714	0.0931646	0.109	0.072	1
Kif2a	0.0319201	0.0929877	0.169	0.134	1
Trappc3	0.245887	0.0929719	0.195	0.177	1
Rps6ka3	0.00980459	0.0929574	0.166	0.122	1
Cyth1	0.155937	0.0928891	0.472	0.45	1
Nr3c1	0.314654	0.0928292	0.267	0.249	1
Dennd6a	0.0671372	0.0927148	0.242	0.207	1
mt-Cytb	0.0201705	0.0926939	0.935	0.932	1
Nptn	0.107258	0.0925491	0.276	0.242	1
Sbf2	0.0399347	0.092542	0.326	0.288	1
Btf3	0.101198	0.0925303	0.799	0.799	1
Serinc5	0.0347465	0.0925155	0.279	0.236	1
Aip	0.0532952	0.0923674	0.229	0.196	1
Atp6v1b2	0.450302	0.0923116	0.276	0.265	1
Ppp6c	0.39256	0.0922528	0.163	0.15	1
Med13l	0.114579	0.09218	0.325	0.298	1
Mbtps1	0.0344903	0.0918945	0.215	0.176	1
Ostf1	0.299016	0.0918075	0.82	0.805	1
Kpna3	0.285049	0.0916973	0.475	0.456	1
Sh3bgrl	0.0702478	0.0916657	0.438	0.4	1
Arhgap30	0.0337443	0.0916466	0.931	0.911	1
Rb1	0.0908679	0.0916086	0.21	0.183	1
Ahcyl1	0.00298442	0.0914716	0.262	0.198	1
Hook1	0.0416066	0.0913228	0.105	0.079	1
Senp6	0.252678	0.0911983	0.301	0.282	1
Taf1d	0.206487	0.0911472	0.36	0.337	1
Sppl2a	0.224103	0.0911187	0.566	0.553	1
Chordc1	0.21072	0.091107	0.358	0.327	1
Ppp1r15b	0.147396	0.0910294	0.223	0.195	1
Tomm70a	0.100099	0.0906633	0.239	0.21	1
Rnh1	0.185703	0.0905634	0.334	0.305	1
Ccdc12	0.125263	0.090506	0.488	0.469	1
Bub3	0.0464244	0.090471	0.277	0.236	1
Phkb	0.0187162	0.09047	0.12	0.087	1
Ireb2	0.010594	0.0904152	0.209	0.161	1
Wipf2	0.0315073	0.0904011	0.294	0.251	1
Arl3	0.00611216	0.0903238	0.23	0.18	1
Mrpl21	0.0334654	0.0902855	0.193	0.157	1
Casp3	0.0767678	0.0902327	0.522	0.49	1
Dhx30	0.0929704	0.0900692	0.19	0.16	1
Mcm4	0.125819	0.0900576	0.104	0.085	1
Smpdl3a	0.223517	0.0900159	0.196	0.176	1
Mnt	0.00358618	0.089998	0.113	0.073	1
Crebrf	0.58677	0.0899417	0.307	0.3	1
Higd1a	0.0115139	0.0898899	0.221	0.171	1
Khdc4	0.0282471	0.0898497	0.167	0.131	1
Akirin2	0.00541131	0.0897154	0.184	0.137	1
Ube2s	0.157648	0.0897057	0.307	0.286	1
Nipbl	0.0580221	0.0895769	0.582	0.525	1
Rps12	0.0348419	0.089495	0.962	0.954	1
Hmgb2	0.595886	0.0894557	0.73	0.738	1
Cct2	0.01951	0.0894265	0.395	0.342	1
H2-M3	0.0151427	0.0894089	0.367	0.311	1
Ndufc1	0.067934	0.0893902	0.401	0.37	1
Tram1	0.249063	0.0893187	0.223	0.207	1
Mtf1	0.266141	0.0890055	0.24	0.224	1
Anapc11	0.274126	0.0889969	0.258	0.24	1
Atp6v0d1	0.0459426	0.0889248	0.326	0.288	1
Mrps7	0.0524054	0.0889032	0.276	0.236	1
Ly96	0.0805229	0.0887526	0.151	0.124	1
Dip2b	0.146187	0.0887071	0.601	0.57	1
Kidins220	0.118893	0.0886334	0.277	0.246	1
Rpl15	0.066528	0.0885813	0.861	0.843	1
Tnfsf9	0.0425069	0.0885061	0.226	0.186	1
Traf3	0.377924	0.0884979	0.426	0.408	1
D8Ertd738e	0.037947	0.0884975	0.481	0.427	1
Hras	0.0227506	0.0884825	0.172	0.134	1
Ptpn9	0.00658111	0.0884782	0.167	0.122	1
Itgav	0.0121337	0.0884135	0.133	0.096	1
Ubr5	0.442721	0.0883648	0.442	0.433	1
Oga	0.151784	0.0883628	0.408	0.375	1
Cyb561a3	0.155574	0.0881961	0.247	0.22	1
Pnn	0.0113245	0.088189	0.496	0.43	1
Was	0.0191413	0.0881829	0.132	0.098	1
Ilf2	0.00501719	0.0880701	0.175	0.128	1
Tpp1	0.111301	0.0880672	0.181	0.154	1
Edf1	0.0945705	0.0880296	0.747	0.725	1
Srek1	0.338609	0.08798	0.23	0.214	1
Safb	0.439026	0.0879415	0.425	0.411	1
Zfp706	0.145119	0.0879226	0.31	0.285	1
Tubgcp4	0.0161158	0.0878613	0.281	0.232	1
Ifi27	0.31144	0.087795	0.362	0.348	1
Tarbp2	0.00501534	0.0877883	0.116	0.077	1
Ppia	0.0719303	0.0877613	0.918	0.907	1
Abcd1	0.00935696	0.0876783	0.11	0.075	1
Kif16b	0.459667	0.0875842	0.147	0.137	1
Tmbim6	0.0533642	0.0875412	0.782	0.761	1
Rpn1	0.00128437	0.0875139	0.143	0.094	1
Jup	0.000234386	0.0875092	0.103	0.057	1
Tmem14c	0.264764	0.0874453	0.494	0.473	1
Ccdc25	0.0733596	0.0874156	0.207	0.176	1
Bclaf3	0.919788	0.0873949	0.265	0.272	1
Pdia4	0.0381963	0.087385	0.122	0.094	1
Csnk2a1	0.104017	0.0873122	0.536	0.508	1
Rsu1	0.219661	0.0872955	0.399	0.368	1
Prkcb	0.0105279	0.0872954	0.215	0.168	1
Sf3b2	0.05185	0.0872704	0.561	0.515	1
Rabl6	0.218947	0.0872217	0.115	0.098	1
Smap2	0.0762289	0.0871509	0.292	0.257	1
Nedd8	0.18685	0.08703	0.633	0.629	1
Shprh	0.18478	0.0870228	0.102	0.085	1
Sash3	0.00434971	0.0870124	0.112	0.074	1
Rpn2	0.0629145	0.0869854	0.171	0.141	1
Alg10b	0.00567097	0.0869604	0.115	0.077	1
Rfxap	0.0106229	0.086792	0.101	0.068	1
Ddx17	0.018452	0.0866604	0.708	0.679	1
mt-Nd4l	0.23235	0.0864327	0.62	0.597	1
Hdac1	0.0990725	0.0863513	0.353	0.313	1
Tomm34	0.400911	0.0862849	0.204	0.194	1
Sbno1	0.0238917	0.0861792	0.678	0.623	1
Selenow	0.0640947	0.0861415	0.55	0.513	1
Serp1	0.550442	0.0861072	0.308	0.3	1
Atg12	0.0974429	0.0860059	0.253	0.222	1
Usp48	0.0463472	0.0859313	0.18	0.147	1
Dnajb6	0.0543775	0.0858763	0.697	0.667	1
Cdc5l	0.176603	0.0857813	0.436	0.407	1
Eif3b	0.0617394	0.0856983	0.18	0.148	1
Abraxas2	0.0778244	0.085596	0.245	0.209	1
Psmd6	0.0444261	0.0853964	0.221	0.185	1
Spast	0.142105	0.0853773	0.128	0.108	1
Cyld	0.196879	0.0853196	0.492	0.467	1
Bloc1s2	0.0489426	0.0853112	0.257	0.217	1
Usp4	0.0819564	0.0851715	0.223	0.192	1
Myd88	0.293847	0.0850958	0.165	0.148	1
Trim8	0.0910502	0.0849998	0.119	0.096	1
Ncl	0.0515878	0.0849327	0.574	0.546	1
D1Ertd622e	0.0524731	0.0849228	0.148	0.118	1
Rcsd1	0.265334	0.0847576	0.657	0.649	1
Keap1	0.0195708	0.0845953	0.312	0.267	1
Nop53	0.022735	0.0845748	0.423	0.365	1
Eif3e	0.213976	0.0845716	0.474	0.456	1
Prpf38b	0.063255	0.0845249	0.86	0.846	1
Ogdh	0.225983	0.0845124	0.304	0.279	1
Cox7a2	0.0294659	0.0845081	0.689	0.644	1
Ccdc102a	0.00585937	0.0845016	0.115	0.077	1
2700038G22Rik	0.00505887	0.0844701	0.127	0.087	1
Nsfl1c	0.00808139	0.0844486	0.196	0.148	1
Snrnp48	0.00878539	0.0844202	0.344	0.286	1
Emsy	0.223786	0.0842478	0.28	0.253	1
Rap1gds1	0.0217887	0.0842316	0.139	0.104	1
Vamp5	0.00571161	0.0841829	0.112	0.075	1
Mier3	0.115913	0.084173	0.227	0.198	1
Wtap	0.0737498	0.0841708	0.297	0.26	1
Kif1c	0.323659	0.0840782	0.152	0.138	1
Map7d1	0.0138839	0.0840743	0.201	0.157	1
Ptk2b	0.0449807	0.0840057	0.264	0.222	1
Tbc1d10b	0.100752	0.0839878	0.218	0.19	1
Psmc3	0.0802241	0.0839826	0.406	0.374	1
Ndufa2	0.306572	0.083975	0.57	0.554	1
Tent5a	0.142434	0.0839693	0.115	0.094	1
Cdyl	0.163762	0.0839485	0.17	0.146	1
Akr1b3	0.0063942	0.0839394	0.122	0.085	1
Pld2	0.0756242	0.0838795	0.138	0.111	1
Gm15448	0.00535881	0.0837838	0.122	0.083	1
Twf2	0.0618768	0.0837782	0.179	0.149	1
Ube2l3	0.084859	0.08377	0.592	0.551	1
Ptpa	0.0159303	0.0837698	0.114	0.082	1
Ppdpf	0.327011	0.0836227	0.472	0.461	1
Cand1	0.505629	0.083615	0.167	0.158	1
Galnt12	0.304886	0.0835912	0.234	0.217	1
Timm8b	0.0822418	0.0835156	0.245	0.213	1
Nit1	0.0819833	0.0833505	0.2	0.172	1
Mtmr1	0.0133082	0.0833317	0.138	0.1	1
H2-Aa	0.157601	0.0832736	0.963	0.954	1
Frmd8	0.0194299	0.0831483	0.125	0.093	1
Anxa4	0.278091	0.0831382	0.562	0.542	1
Ptpn6	0.246316	0.0831322	0.434	0.418	1
Sart1	0.160962	0.0831284	0.216	0.192	1
Pcgf5	0.092546	0.0831131	0.942	0.949	1
Cox14	0.0849916	0.0830928	0.431	0.386	1
Nup214	0.124664	0.0830278	0.166	0.141	1
Tbc1d8	0.230021	0.0828287	0.837	0.83	1
Smc2	0.151079	0.0828134	0.146	0.124	1
Txndc15	0.0539019	0.0828098	0.135	0.106	1
Mib1	0.00559049	0.0827673	0.185	0.138	1
Spg21	0.0299594	0.082697	0.193	0.156	1
Mrps21	0.37361	0.0826425	0.433	0.422	1
Ttll3	0.000160649	0.0825834	0.102	0.053	1
Ncor1	0.0565392	0.0825433	0.627	0.593	1
Hprt	0.0397675	0.082532	0.171	0.137	1
Rab5if	0.023228	0.0824985	0.273	0.23	1
Pkp3	0.00335723	0.0823862	0.254	0.192	1
Drap1	0.150935	0.0823612	0.294	0.267	1
Nucb1	0.164335	0.0823175	0.113	0.095	1
Mfsd1	0.30861	0.0823043	0.193	0.178	1
Gkap1	0.00881155	0.0822762	0.132	0.093	1
Relt	0.081857	0.0821945	0.351	0.313	1
Wdr83os	0.00412478	0.0821505	0.138	0.096	1
Rabep1	0.0471883	0.0821082	0.297	0.255	1
Grsf1	0.0020979	0.0820831	0.119	0.077	1
Ppp1r11	0.129593	0.0820205	0.29	0.263	1
Pde4dip	0.0102229	0.0820026	0.257	0.203	1
Fam168b	0.145684	0.0819695	0.38	0.346	1
Nudt5	0.0330554	0.0819306	0.111	0.082	1
Tet2	0.330477	0.0819227	0.55	0.531	1
Ythdf2	0.0370414	0.0818591	0.315	0.272	1
Mtmr6	0.0403868	0.081823	0.208	0.17	1
Spint2	0.104981	0.0818023	0.679	0.648	1
Sdf2l1	0.00732244	0.0817671	0.206	0.158	1
Rnf13	0.0106168	0.0817014	0.226	0.177	1
Wasf2	0.0504077	0.0816968	0.437	0.395	1
Spcs1	0.24243	0.081628	0.251	0.227	1
Ndufb5	0.0968423	0.0816187	0.356	0.324	1
Ggnbp2	0.107069	0.0816163	0.374	0.34	1
Mboat7	0.0113971	0.0815527	0.141	0.103	1
Oxsr1	0.0158814	0.0814766	0.132	0.097	1
Wdr26	0.0594202	0.0814658	0.388	0.346	1
Sh3glb1	0.0651182	0.0813482	0.751	0.732	1
Trim5	0.0760286	0.0813213	0.178	0.146	1
Bahd1	0.0227437	0.0812791	0.141	0.107	1
Ddx54	0.389734	0.0812424	0.208	0.196	1
Acot7	0.130325	0.081118	0.143	0.122	1
Nampt	0.190578	0.0810959	0.634	0.599	1
Usf1	0.321027	0.0806947	0.191	0.177	1
Slc38a2	0.122875	0.0804901	0.876	0.872	1
Ptpn11	0.191698	0.0804781	0.196	0.173	1
Trim11	0.0638754	0.0804412	0.2	0.167	1
Ggta1	0.0756049	0.0804018	0.428	0.388	1
Rpl31	0.119457	0.080239	0.761	0.755	1
Kdm5b	0.673319	0.0802379	0.125	0.121	1
Slc29a3	0.516592	0.0802203	0.379	0.373	1
Mon2	0.1455	0.0801897	0.163	0.141	1
Zfp281	0.0691242	0.0801205	0.13	0.104	1
Sugp1	0.0171898	0.0800976	0.127	0.093	1
Zfp266	0.132148	0.0800764	0.135	0.111	1
Pias4	0.0455866	0.0800494	0.182	0.149	1
Dnase1l3	0.110417	0.0799321	0.721	0.69	1
Pwwp2a	0.112708	0.0798744	0.182	0.156	1
Rpf1	0.16424	0.0798546	0.128	0.109	1
Snrpd3	0.339558	0.0797046	0.313	0.299	1
Pycard	0.0947948	0.0796815	0.282	0.249	1
Eif4g2	0.0621212	0.0796725	0.616	0.578	1
Rest	0.276593	0.079602	0.433	0.409	1
Fam104a	0.248097	0.0794419	0.42	0.389	1
Specc1l	0.375361	0.0794332	0.303	0.289	1
Mark3	0.136519	0.0793396	0.281	0.253	1
Slc35b4	0.136473	0.0793355	0.287	0.257	1
Rab3gap1	0.380216	0.0792146	0.159	0.145	1
Fmnl2	0.259361	0.0791698	0.19	0.172	1
Casp8	0.0548983	0.0791139	0.272	0.232	1
Irf2	0.03237	0.0791068	0.571	0.517	1
Cdon	0.0195967	0.079052	0.132	0.096	1
Zc3h7a	0.165767	0.0789287	0.577	0.545	1
Nrd1	0.226817	0.0788533	0.376	0.349	1
Fkbp4	0.00174029	0.0788074	0.126	0.082	1
Lysmd2	0.0126324	0.0787596	0.113	0.079	1
Psme4	0.0270254	0.0787215	0.249	0.206	1
Morf4l2	0.0248827	0.0786782	0.257	0.21	1
Dctn4	0.0443062	0.0785935	0.474	0.426	1
Rev1	0.0515827	0.0783505	0.108	0.082	1
Adh5	0.143827	0.0783443	0.181	0.158	1
Shc1	0.03126	0.0782749	0.142	0.109	1
Exoc5	0.175813	0.0782187	0.201	0.181	1
Chchd3	0.114221	0.0781595	0.172	0.146	1
Cfb	0.00308517	0.078137	0.213	0.159	1
Grb2	0.256708	0.0781143	0.763	0.743	1
Vrk2	0.811572	0.0779674	0.263	0.263	1
Fam168a	0.313454	0.0779225	0.139	0.124	1
Spin1	0.0281446	0.0779179	0.14	0.107	1
Dcaf5	0.0481814	0.0779026	0.117	0.089	1
Ccng2	0.0139189	0.0778831	0.171	0.131	1
Rbm38	0.0294408	0.0777859	0.138	0.105	1
Slc35a5	0.0645512	0.0776823	0.128	0.101	1
Ube4b	0.0151988	0.0776371	0.223	0.177	1
Stat5b	0.48246	0.0776226	0.346	0.338	1
Tut7	0.241782	0.0776086	0.429	0.41	1
Maf1	0.232603	0.0775673	0.155	0.136	1
Spopl	0.215337	0.0774765	0.195	0.174	1
Set	0.0450333	0.0774678	0.534	0.48	1
Bclaf1	0.15117	0.0774338	0.581	0.551	1
Hist1h4d	0.0849376	0.0772937	0.211	0.181	1
Slc25a36	0.0647491	0.0772717	0.258	0.222	1
Lyrm2	0.00200248	0.077202	0.149	0.101	1
Ccny	0.0330892	0.0771259	0.118	0.088	1
Idua	0.267407	0.0769945	0.111	0.097	1
Dnah2	0.229476	0.0768821	0.205	0.186	1
Nufip2	0.149519	0.0768662	0.399	0.37	1
Chic2	0.0483815	0.0768366	0.298	0.256	1
AI480526	0.117051	0.0766984	0.104	0.083	1
Gpatch8	0.764369	0.0766847	0.397	0.395	1
Rc3h1	0.177079	0.076654	0.285	0.258	1
Lamtor3	0.157445	0.0766364	0.184	0.16	1
Lrrc59	0.0448046	0.0765665	0.15	0.12	1
E2f4	0.160375	0.0765314	0.125	0.106	1
Fgfr1op	0.00246499	0.0763448	0.13	0.085	1
Phf12	0.117434	0.0763433	0.37	0.336	1
Zfp426	0.0746196	0.0763247	0.102	0.079	1
Dtx3	0.00105145	0.07621	0.15	0.098	1
Mrpl17	0.00932418	0.0757697	0.205	0.158	1
Serinc1	0.239542	0.0757685	0.274	0.253	1
Kmt5a	0.193634	0.0757268	0.426	0.395	1
Tpr	0.231418	0.0756471	0.636	0.624	1
Ccnd2	0.944432	0.0756429	0.774	0.806	1
Pde4a	0.00686807	0.0756398	0.106	0.07	1
Sucla2	0.0216518	0.0755928	0.119	0.087	1
Xpo1	0.0136971	0.07551	0.419	0.359	1
Hnrnpa3	0.0513499	0.0754934	0.717	0.686	1
Trappc12	0.0840515	0.0754113	0.15	0.122	1
Itfg1	0.0518862	0.0753903	0.192	0.157	1
Erbin	0.0684355	0.0753582	0.241	0.206	1
Sec14l1	0.273801	0.0753259	0.163	0.147	1
Cherp	0.0347756	0.0753162	0.139	0.107	1
Shoc2	0.168061	0.0753062	0.361	0.334	1
Stx4a	0.0441789	0.0753032	0.31	0.267	1
Mtmr3	0.249479	0.0752261	0.177	0.16	1
Comt	0.0663681	0.0751532	0.109	0.084	1
Unc13d	0.0463876	0.0751507	0.143	0.112	1
Lin37	0.160576	0.0750771	0.14	0.12	1
Rabac1	0.220561	0.075056	0.473	0.453	1
Pold4	0.051342	0.0750375	0.246	0.209	1
Eif4e	0.033263	0.0749996	0.217	0.177	1
Tasor2	0.27132	0.074985	0.213	0.196	1
Rnpepl1	0.05753	0.0749697	0.225	0.189	1
Chmp1b	0.129349	0.0749252	0.192	0.166	1
Mrps33	0.0191691	0.0749214	0.303	0.25	1
Gm16094	0.2189	0.0749188	0.124	0.108	1
Lrrfip2	0.127903	0.0748409	0.236	0.207	1
Dpy30	0.186567	0.074833	0.199	0.176	1
Cop1	0.14378	0.0747738	0.532	0.497	1
Smg5	0.0351546	0.0747208	0.183	0.146	1
Vdac1	0.255362	0.0746766	0.303	0.28	1
Atp6v1c1	0.0356108	0.0746419	0.195	0.159	1
Wbp1	0.184584	0.0746293	0.156	0.135	1
Stx2	0.0195707	0.074611	0.152	0.116	1
Golph3	0.0799056	0.0745167	0.21	0.179	1
Lsm12	0.055906	0.0744788	0.453	0.415	1
Isca2	0.181237	0.0743905	0.14	0.12	1
Smim19	0.0552826	0.0743781	0.106	0.081	1
Ndufb9	0.204471	0.0743687	0.548	0.531	1
Rtca	0.0142077	0.0742329	0.125	0.091	1
Polr2i	0.558965	0.0742158	0.197	0.189	1
Snx4	0.107512	0.0741622	0.136	0.112	1
Capn1	0.328539	0.0741271	0.212	0.196	1
Eprs	0.059634	0.0741024	0.153	0.123	1
Acox3	0.0519461	0.0740924	0.128	0.1	1
Fam117b	0.233793	0.0740611	0.209	0.19	1
Copz1	0.0838831	0.0740256	0.235	0.203	1
Camta1	0.0255387	0.0738094	0.119	0.088	1
Usp40	0.252339	0.0737544	0.11	0.095	1
Rgs19	0.541587	0.0736714	0.254	0.243	1
Mif4gd	0.297211	0.0736407	0.678	0.661	1
Sbds	0.149582	0.0735846	0.369	0.333	1
Gtf3c1	0.599359	0.0735206	0.136	0.129	1
Mms19	0.169688	0.0735132	0.104	0.086	1
Lrp6	0.203879	0.0735028	0.2	0.179	1
Hipk2	0.181773	0.0734872	0.232	0.21	1
2510039O18Rik	0.0216801	0.0734791	0.146	0.11	1
Gadd45gip1	0.00972442	0.0734228	0.201	0.155	1
Gtf2h1	0.120585	0.0733137	0.116	0.094	1
Rapgef1	0.23114	0.0733037	0.144	0.126	1
Zfp318	0.0806634	0.0731777	0.123	0.098	1
Dpy19l4	0.0135139	0.0731639	0.101	0.069	1
Smim3	0.129288	0.073098	0.118	0.097	1
Morf4l1	0.0690373	0.073015	0.773	0.76	1
Gpi1	0.123485	0.0729105	0.301	0.269	1
Chchd5	0.0131724	0.0727576	0.17	0.129	1
Snhg15	0.3645	0.0727037	0.675	0.652	1
Gars	0.0518242	0.0726586	0.101	0.075	1
Srp54a	0.208357	0.0726179	0.131	0.112	1
Cacnb1	0.0109986	0.0724846	0.113	0.079	1
Snx16	0.0539898	0.0724684	0.102	0.076	1
Smad2	0.038006	0.0724245	0.162	0.126	1
Lamtor1	0.326711	0.0722727	0.312	0.294	1
Bmyc	0.183165	0.0722664	0.133	0.113	1
Aff4	0.145581	0.0722432	0.322	0.293	1
Cradd	0.0197981	0.0722149	0.106	0.075	1
Rnf169	0.188413	0.0721956	0.115	0.098	1
Tbrg1	0.0705605	0.0721884	0.407	0.368	1
Ints3	0.0677451	0.0721364	0.24	0.203	1
Rragc	0.0271378	0.0721344	0.198	0.156	1
2021-09-09	0.0305795	0.0721099	0.235	0.192	1
Dad1	0.099002	0.0719836	0.277	0.248	1
Atf7ip	0.421208	0.0719233	0.451	0.436	1
Ndufb1-ps	0.058997	0.0718377	0.775	0.742	1
Dnajc3	0.150893	0.0717968	0.191	0.166	1
Samm50	0.457866	0.0716591	0.141	0.13	1
Dyrk2	0.0887139	0.0716259	0.177	0.147	1
Cndp2	0.0951916	0.0715908	0.181	0.154	1
Trappc2l	0.0947508	0.0715675	0.183	0.156	1
Rab1b	0.0850521	0.0715557	0.181	0.153	1
Ikzf5	0.150983	0.071502	0.117	0.098	1
Trmt112	0.0370004	0.0714409	0.272	0.229	1
Ndufs6	0.274296	0.0713321	0.37	0.35	1
Arid3b	0.00336656	0.0713081	0.108	0.069	1
Ddx39	0.107455	0.0712868	0.159	0.133	1
Zfp639	0.31416	0.0712756	0.115	0.101	1
Gnl2	0.962973	0.0712318	0.353	0.368	1
Uqcr11	0.267257	0.0711098	0.48	0.463	1
Phf23	0.0206702	0.0711038	0.191	0.15	1
Vps18	0.0216069	0.0710943	0.142	0.107	1
Cmtr1	0.427789	0.0710883	0.549	0.534	1
BC005537	0.0163077	0.0708958	0.618	0.568	1
Pitpnb	0.0335169	0.070843	0.156	0.123	1
Usp34	0.00224074	0.0707997	0.573	0.504	1
Grcc10	0.0925841	0.0707522	0.318	0.282	1
Arrb2	0.242187	0.0707215	0.552	0.509	1
Vps26a	0.242247	0.0707133	0.203	0.183	1
Ptbp2	0.141013	0.0706417	0.215	0.185	1
Wbp1l	0.643132	0.0705346	0.148	0.143	1
Strn3	0.0260714	0.0704562	0.251	0.206	1
Pcmt1	0.0458744	0.0704161	0.297	0.254	1
Kif21b	0.0294232	0.0703611	0.622	0.563	1
Strip2	0.155385	0.0702675	0.625	0.583	1
Spdl1	0.128562	0.0702447	0.11	0.089	1
Hnrnph1	0.110686	0.07024	0.563	0.53	1
Pik3r1	0.475054	0.0702335	0.927	0.919	1
Sik2	0.173587	0.070167	0.167	0.143	1
Gnaq	0.0301968	0.0701055	0.136	0.104	1
Terf2	0.186379	0.0700289	0.137	0.116	1
Zfp746	0.642028	0.0700216	0.155	0.15	1
Glyr1	0.65821	0.070009	0.348	0.346	1
Nktr	0.0874194	0.0699822	0.542	0.519	1
Ddx23	0.162139	0.0699621	0.209	0.182	1
Thoc1	0.129307	0.0699425	0.171	0.147	1
Nfu1	0.107229	0.0699201	0.187	0.159	1
Relch	0.146783	0.0698912	0.282	0.254	1
Emp3	0.796268	0.069808	0.213	0.221	1
Pnpla2	0.125414	0.0697015	0.248	0.221	1
Cops5	0.126828	0.0696841	0.22	0.194	1
Zc3h12d	0.164929	0.0696783	0.29	0.262	1
Mrpl14	0.286869	0.0695925	0.606	0.599	1
Ndufb11	0.25323	0.0695636	0.407	0.391	1
Nars	0.206234	0.0695475	0.316	0.286	1
Ptpn3	0.0300061	0.0694827	0.206	0.166	1
Ergic2	0.0193869	0.0693856	0.255	0.207	1
Spcs2	0.150137	0.0693278	0.353	0.321	1
Bloc1s6	0.100166	0.0693078	0.187	0.161	1
Pdzd8	0.457272	0.0692257	0.153	0.144	1
Vps35	0.0770197	0.0691694	0.315	0.281	1
Bcat2	0.15362	0.0689294	0.175	0.152	1
Usp9x	0.135888	0.0688744	0.374	0.34	1
Zhx1	0.63083	0.0688578	0.156	0.15	1
Srp19	0.16029	0.0688423	0.304	0.272	1
Dcaf7	0.0802611	0.0688234	0.13	0.105	1
Ubl7	0.0622397	0.0688204	0.162	0.133	1
Ssrp1	0.297179	0.0687077	0.182	0.166	1
Fmr1	0.0845091	0.0686837	0.261	0.225	1
Rab4b	0.0337979	0.0685674	0.265	0.221	1
Ahsa1	0.0194557	0.0684617	0.191	0.147	1
Cwc15	0.230454	0.0684265	0.433	0.412	1
Dnajb2	0.332145	0.0683875	0.274	0.255	1
Dr1	0.400359	0.0683802	0.176	0.162	1
Chmp5	0.0882327	0.0683622	0.385	0.348	1
Emg1	0.242282	0.0683177	0.192	0.172	1
Virma	0.0698336	0.0683077	0.181	0.15	1
Gnpda2	0.147318	0.0682446	0.141	0.119	1
Ago3	0.207189	0.0682003	0.148	0.129	1
Ppp3cb	0.432726	0.0681855	0.299	0.287	1
Anxa7	0.278505	0.0681086	0.192	0.174	1
Prpf8	0.059248	0.0681058	0.207	0.174	1
Stard10	0.0635192	0.0680828	0.164	0.134	1
Lemd3	0.239958	0.0679702	0.131	0.115	1
Lsm4	0.553007	0.0679551	0.219	0.21	1
Renbp	0.019365	0.0678246	0.154	0.117	1
Brwd1	0.341127	0.06774	0.198	0.181	1
Ssna1	0.0726523	0.0677352	0.167	0.136	1
Coa5	0.0329037	0.0677041	0.288	0.239	1
Dbnl	0.410565	0.0676714	0.436	0.422	1
Mbd6	0.137608	0.067566	0.131	0.109	1
Nmt2	0.0245962	0.0675142	0.116	0.085	1
Man1a2	0.405135	0.067507	0.146	0.134	1
Papss2	0.52747	0.0674339	0.406	0.397	1
Cct6a	0.554513	0.0674035	0.281	0.272	1
Glcci1	0.219678	0.0673131	0.204	0.183	1
Hnrnpk	0.351756	0.0672915	0.678	0.661	1
Rin2	0.0195828	0.0672111	0.134	0.098	1
Supt16	0.127844	0.0670771	0.36	0.329	1
Mrps17	0.0814739	0.0669692	0.131	0.106	1
Tap1	0.0800843	0.0669602	0.856	0.845	1
Mrpl42	0.59224	0.066939	0.169	0.162	1
Adipor1	0.062786	0.0669339	0.285	0.249	1
Ipo7	0.112371	0.0668557	0.172	0.146	1
Atp5md	0.205249	0.066809	0.698	0.69	1
Snrnp70	0.164759	0.0667904	0.678	0.65	1
Peak1	0.0912579	0.0667783	0.432	0.397	1
Ddx18	0.274738	0.0667565	0.333	0.311	1
Atp5k	0.146943	0.0667533	0.701	0.678	1
Rpl5	0.364561	0.0667374	0.795	0.793	1
Thap2	0.55118	0.0667105	0.419	0.418	1
Upf1	0.0483637	0.0666464	0.207	0.171	1
Ikzf1	0.54091	0.0666336	0.245	0.237	1
Parp11	0.58127	0.0665773	0.188	0.181	1
Pkig	0.17595	0.066547	0.169	0.147	1
Hps1	0.07638	0.0665465	0.145	0.118	1
Rspry1	0.512872	0.0664893	0.363	0.358	1
Stx16	0.060898	0.0664786	0.375	0.329	1
Ssr3	0.017401	0.0664366	0.361	0.306	1
Tcf20	0.396926	0.0662976	0.292	0.274	1
Ago1	0.0870063	0.0662762	0.164	0.134	1
Copa	0.0823571	0.0662436	0.373	0.329	1
Prr14l	0.613101	0.0662435	0.221	0.216	1
Rsf1	0.308603	0.0661975	0.418	0.389	1
Akap7	0.069259	0.066159	0.127	0.1	1
Nfyb	0.207838	0.0661296	0.113	0.095	1
Snhg1	0.079634	0.0660998	0.246	0.212	1
Ywhab	0.265411	0.0660733	0.512	0.498	1
Ccdc127	0.0113673	0.0660428	0.101	0.068	1
Usf3	0.381335	0.0659567	0.17	0.158	1
Mcur1	0.0189023	0.0659358	0.143	0.106	1
Vps13a	0.764661	0.0658753	0.247	0.241	1
Cox7a2l	0.201027	0.065802	0.583	0.574	1
Rab12	0.12954	0.0656869	0.218	0.192	1
Gbp7	0.00545055	0.0656657	0.296	0.237	1
Nudt4	0.0450891	0.0656408	0.124	0.095	1
Ythdf3	0.308127	0.065617	0.263	0.245	1
Osbpl9	0.323642	0.0655658	0.169	0.154	1
Anp32a	0.511848	0.0654867	0.44	0.435	1
Gm49359	0.15914	0.0652867	0.115	0.096	1
Cul2	0.726958	0.0652271	0.206	0.201	1
Rbm34	0.218035	0.0651995	0.119	0.101	1
Timm44	0.532863	0.0651685	0.173	0.162	1
Srcap	0.772032	0.065157	0.273	0.273	1
Emc10	0.0843478	0.0651493	0.126	0.101	1
Ezh1	0.981219	0.0651232	0.159	0.161	1
Fam13b	0.385443	0.0650531	0.376	0.361	1
Agap1	0.536069	0.0649226	0.307	0.294	1
Cox7b	0.19355	0.0648164	0.563	0.527	1
Trim33	0.0763124	0.0647744	0.255	0.217	1
Kctd10	0.0732028	0.064761	0.125	0.098	1
Cox4i1	0.0693505	0.0647454	0.857	0.835	1
Scyl3	0.0860012	0.0647454	0.11	0.087	1
Guk1	0.103523	0.0647332	0.201	0.171	1
Tle5	0.368039	0.0645708	0.567	0.562	1
Sos2	0.139116	0.0645065	0.109	0.088	1
Cops7a	0.131109	0.0644574	0.133	0.111	1
Mrpl20	0.0982336	0.06441	0.317	0.279	1
Cars2	0.0719466	0.0642875	0.122	0.097	1
Tiparp	0.0310403	0.0641266	0.119	0.088	1
Mier1	0.147646	0.0641207	0.53	0.495	1
Pten	0.40355	0.0640306	0.459	0.445	1
Smarcd1	0.272289	0.0638812	0.16	0.144	1
Slc38a10	0.0640968	0.0638366	0.106	0.082	1
Apc	0.0947107	0.0636974	0.217	0.185	1
Rnf166	0.0224114	0.0634329	0.105	0.074	1
R3hdm4	0.0368474	0.0633371	0.278	0.232	1
Psmd12	0.106993	0.0632923	0.245	0.213	1
Orai3	0.139181	0.06329	0.114	0.095	1
Ubc	0.203767	0.0632432	0.841	0.831	1
Flnb	0.306025	0.0632117	0.453	0.425	1
Retreg3	0.0749798	0.0631818	0.126	0.1	1
Gng10	0.0764895	0.0631551	0.231	0.196	1
Senp1	0.0190646	0.0631373	0.176	0.136	1
Prkcsh	0.180658	0.0630995	0.148	0.129	1
2310001H17Rik	0.176851	0.063047	0.166	0.143	1
Inpp5f	0.0862607	0.0630369	0.125	0.101	1
Eif1ad	0.207851	0.0630295	0.141	0.122	1
Dctn3	0.373098	0.0629266	0.366	0.352	1
Hexim1	0.339289	0.0629092	0.161	0.146	1
Auh	0.072917	0.0628192	0.451	0.41	1
Dido1	0.412797	0.0627528	0.23	0.214	1
Cep135	0.744888	0.0627426	0.163	0.158	1
C1galt1	0.208496	0.0626777	0.114	0.097	1
Arpc1b	0.10029	0.0626101	0.758	0.725	1
Khsrp	0.224274	0.0626061	0.236	0.215	1
Cnot6	0.0720321	0.0625753	0.368	0.325	1
Morc3	0.0285826	0.0625431	0.172	0.134	1
Gpr107	0.145522	0.0624914	0.246	0.218	1
Cisd1	0.0358402	0.0624474	0.138	0.106	1
Dop1a	0.503816	0.0623896	0.153	0.144	1
4833439L19Rik	0.450606	0.0623631	0.15	0.141	1
Ralb	0.178395	0.0623155	0.13	0.11	1
Tent5c	0.154687	0.0622857	0.2	0.172	1
Jmjd6	0.065655	0.0621989	0.111	0.086	1
Metap2	0.432866	0.0621309	0.362	0.349	1
Slbp	0.345069	0.0621294	0.231	0.216	1
Maea	0.331672	0.0619664	0.217	0.202	1
Tmem234	0.328949	0.0618774	0.597	0.573	1
Tmbim1	0.0643705	0.0618662	0.148	0.12	1
Cdk8	0.0890196	0.0618307	0.122	0.098	1
Epn1	0.576236	0.0617936	0.216	0.208	1
Nfx1	0.17189	0.0617689	0.151	0.129	1
Ralgapa1	0.172122	0.0617035	0.211	0.185	1
D16Ertd472e	0.143001	0.0616978	0.102	0.082	1
Tuba1a	0.322998	0.0616805	0.739	0.715	1
Armc8	0.538494	0.0615871	0.155	0.147	1
0610010K14Rik	0.410949	0.0614879	0.17	0.158	1
Pdcd1lg2	0.0522162	0.0614809	0.305	0.26	1
Smim27	0.14705	0.0614162	0.114	0.094	1
Mrpl51	0.198318	0.0614057	0.195	0.171	1
Atxn2	0.0343847	0.0613966	0.289	0.241	1
Cept1	0.0260092	0.0613584	0.134	0.099	1
[truncated: 3,405 more rows]
