# Supplementary material for: NF kappa B regulator Bcl3 controls development and function of classical dendritic cells required for resistance to Toxoplasma gondii
Source: PLoS Pathog. 2022 Nov 1;18(11):e1010502. doi: 10.1371/journal.ppat.1010502 (PMC9651595; doi:10.1371/journal.ppat.1010502)
Supplement: S3 Table — (XLSX) [file ppat.1010502.s003.xlsx]

## Sheet: All Genes
Antigen Presentation	Apoptosis	Inflammation
B2m	Casp1	Rel
H2-K1	Casp2	Rela
H2-D1	Casp3	Relb
H2-T23	Casp6	Nfkb1
H2-M3	Casp7	Bcl3
Mr1	Casp8	Lta
H2-Ke6	Casp9	Tnf
H2-T24	Casp4	Tnfsf4
Cd1d1	Casp12	Cd40lg
H2-Q4	Casp14	Fasl
H2-Q6	Apaf1	Cd70
Pfdn6	Arc	Tnfsf8
H2-T3	Pycard	Tnfsf9
Cd1d2	Bcl10	Tnfsf10
H2-M2	Card10	Tnfsf11
H2-M5	Card14	Tnfsf12
H2-Q1	Card11	Tnfsf13
H2-Q10	Ripk2	Tnfsf13b
H2-Bl	Card6	Tnfsf14
Cd74	Ankrd1	Tnfsf15
H2-Ab1	Birc3	Tnfrsf1a
H2-Aa	Birc3	Tnfrsf1b
H2-Eb1	Nlrc4	Tnfrsf4
H2-DMb1	Ifih1	Cd40
Ciita	Nlrp1a	Fas
H2-Ob	Nod1	Cd27
H2-DMa	Nod2	Tnfrsf8
H2-Oa	Cradd	Tnfrsf9
H2-DMb2	Ank1	Tnfrsf10b
H2-Eb2	Ank2	Tnfrsf11a
Psma1	Ank3	Tnfsf11
Psma2	Dapk1	Tnfrsf25
Psma3	Tnfrsf25	Tnfrsf13b
Psma4	Tnfrsf10b	Tnfrsf14
Psma5	Tnfrsf21	Ngfr
Psma6	Edar	Tnfrsf17
Psma7	Edaradd	Tnfrsf18
Psma8	Fadd	Tnfrsf19
Psmb1	Fas	Edar
Psmb2	Irak1	Eda2r
Psmb3	Irak2	Tnfrsf13c
Psmb4	Irak4	Tnfrsf12a
Psmb5	Irak3	Tnfrsf21
Psmb6	Madd	Relt
Psmb7	Myd88	Tnfrsf22
Psmb8	Ngfr	Ifnar1
Psmb9	Thoc1	Ifnar2
Psmb10	Nradd	Ifngr1
Psmb11	Pidd1	Ifngr2
Psmc1	Cradd	Ccl1
Psmc2	Rpain	Ccl2
Psmc3	Tnfrsf1a	Ccl3
Psmc3ip	Tradd	Ccl4
Psmc4	Unc5b	Ccl5
Psmc5	Unc5c	Ccl6
Psmc6	Unc5d	Ccl7
Psmd1	Unc5d	Ccl8
Psmd10	Naip1	Ccl9
Psmd11	Birc3	Ccl11
Psmd12	Birc3	Ccl12
Psmd13	Xiap	Ackr2
Psmd14	Birc5	Ccl17
Psmd2	Birc6	Ccl19
Psmd3	Birc7	Ccl20
Psmd4	Diablo	Cxcr3
Psmd5	Htra2	Ccl22
Psmd6	Bcl2	Ackr2
Psmd7	Bcl2l1	Ccl24
Psmd8	Mcl1	Ccl25
Psmd9	Bcl2l2	Ccl26
Psme1	Bcl2a1b	Ccl27a
Psme2	Bcl2a1c	Ccl28
Psme3	Bcl2a1d	Ccr1
Psme4	Bax	Ccr2
Psmf1	Bak1	Ccr3
Psmg1	Bok	Ccr4
Psmg2	Bcl2l13	Ccr5
Psmg3	Bik	Ccr6
Psmg4	Hrk	Ccr7
Tpp1	Bcl2l11	Ccr8
Tpp2	Bad	Ccr9
Nrd1	Bid	Ccr10
Thop1	Bbc3	Cxcl1
Tapbp	Bmf	Cxcl2
Tap1	Pmaip1	Cxcl3
Tap2	Bnip3	Pf4
Erap1	Bnip3l	Cxcl5
Tapbpl	Bcl2l12	Cxcl5
Ctsd	Moap1	Ppbp
Ctsb	Cul7	Cxcl9
Ctsl		Cxcl10
Ctsh		Cxcr3
Ctss		Cxcl12
Ctsz		Cxcl13
Ctso		Cxcl14
Ctsa		Cxcl15
Ctsf		Cxcl16
Ctsk		Cxcl17
Ctsc		Cxcr1
Ctsg		Cxcr2
Ctsw		Cxcr3
Ctse		Cxcr5
Cst3		Cxcr6
Cstb		Ackr3
Cst10		Xcl1
Cst6		Xcr1
Cstad		Cx3cl1
Csta1		Cx3cr1
Cst7
Cst9

## Sheet: Ag presentation and processing
	MHC-I AND RELATED			MHC-II AND RELATED		PROTEASOME		PEPTIDASES FOR MHC-I PROCESSING		TAP, TAPASIN, AND ERAP1		CATHEPSINS		CYSTATINS
	B2m			Cd74		Psma1		Tpp1		Tapbp		Ctsd		Cst3
	H2-K1			H2-Ab1		Psma2		Tpp2		Tap1		Ctsb		Cstb
	H2-D1			H2-Aa		Psma3		Nrd1		Tap2		Ctsl		Cst10
	H2-T23			H2-Eb1		Psma4		Thop1		Erap1		Ctsh		Cst6
	H2-M3			H2-DMb1		Psma5				Tapbpl		Ctss		Cstad
	H2-K2			Ciita		Psma6						Ctsz		Csta
	Mr1			H2-Ob		Psma7						Ctso		Cst7
	H2-Ke6			H2-DMa		Psma8						Ctsa		Cst9
	H2-T10			H2-Oa		Psmb1						Ctsf
	H2-T24			H2-DMb2		Psmb2						Ctsk
	Cd1d1			H2-Eb2		Psmb3						Ctsc
	H2-Q4					Psmb4						Ctsg
	H2-Q6					Psmb5						Ctsw
	H2-Ke2					Psmb6						Ctse
	H2-T3					Psmb7
	Cd1d2					Psmb8
	H2-M2					Psmb9
	H2-M5					Psmb10
	H2-Q1					Psmb11
	H2-Q10					Psmc1
	H2-Bl					Psmc2
						Psmc3
						Psmc3ip
						Psmc4
						Psmc5
						Psmc6
						Psmd1
						Psmd10
						Psmd11
						Psmd12
						Psmd13
						Psmd14
						Psmd2
						Psmd3
						Psmd4
						Psmd5
						Psmd6
						Psmd7
						Psmd8
						Psmd9
						Psme1
						Psme2
						Psme3
						Psme4
						Psmf1
						Psmg1
						Psmg2
						Psmg3
						Psmg4

## Sheet: Apoptosis
Caspase family		CARD family		DD family protein			IAP family		Bcl2 family
Caspase-1		Apaf1		Ankyrin-1			NAIP (BIRC1)		Bcl-2
Caspase-2		Arc		Ankyrin-2			cIAP1 (BIRC2)		Bcl-x
Caspase-3		ASC		Ankyrin-3			cIAP2 (BIRC3)		Mcl-1
Caspase-6		Bcl-10		DAP-Kinase			XIAP (BIRC4)		Bcl-w
Caspase-7		Bimp1		DR3			Survivin (BIRC5)		Bcl-B/Boo/Diva
Caspase-8		Bimp2		DR5			Apollon (BIRC6)		A1a/Bfl-1
Caspase-9		Bimp3		DR6			ML-IAP (BIRC7)		A1b
Caspase-11		Cardiak		EDAR			Smac (DIABLO)		A1c
Caspase-12		CARD6		EDARADD			HtrA2		A1d
Caspase-14		CARP		FADD			XAF		Bax
		cIAP1		Fas					Bak
		cIAP2		IRAK-1					Bok/Mtd
		CLAN		IRAK-2					Mil-1/Bcl-Rambo
		Helicard		IRAK-4					Bcl-G
		NAC		IRAK-M					Bik
		Nod1		MADD					Hrk/Dp5
		Nod2		MALT-1					Bim/Bod
		RAIDD		MyD88					Bad
				NF-κB-1					Bid
				NF-κB-2					Puma
				NGFR					Bmf
				NMP-84					Noxa
				NRDD					Nip3/Bnip3
				Pidd					Nix/Nip3L
				RAIDD					Bcl-L12
				RIP					MAP-1
				TNFR1					p193
				Tradd
				UNC5H1a
				UNC5H1b
				UNC5H2
				UNC5H3
				UNC5H4
				UNC5H4

## Sheet: Inflammation
															Chemokine	Receptors
NF-κB family													CC chemokine		CCL1	CCR8
															CCL2	CCR2
REL-family		IKK-family		IκB family		TNF superfamily			TNF receptor superfamily			IFN Receptor			CCL3	CCR1
															CCL4	CCR1, CCR5
c-rel		IκBKα		IκBα		LTa			TNFR1			IFNAR1			CCL5	CCR5
RelA		IκBKβ		IκBβ		TNF			TNFR2			IFNAR2			CCL6	CCR1
RelB		IκBKγ		IκBε		LTß			LTßR			IFNGR1			CCL7	CCR2
p50/p105		IκBKε		IκBζ		OX40L			OX40			IFNGR2			CCL8	CCR1, CCR2, CCR5
p52/p100		TBK-1		Bcl-3		CD40L			CD40						CCL9/CCL10	CCR1
						FASL			Fas						CCL11	CCR2, CCR3, CCR5
						CD27L			CD27						CCL12
						CD30L			CD30						CCL13	CCR2, CCR3, CCR5
						4-1BBL			4-1BB						CCL14	CCR1
						TRAIL			DR5						CCL15	CCR1, CCR3
						RANKL			RANK						CCL16	CCR1, CCR2, CCR5, CCR8
						TWEAK			OPG						CCL17	CCR4
						APRIL			DR3						CCL18
						BAFF			TACI						CCL19	CCR7
						LIGHT			HVEM						CCL20	CCR6
						TL1A			NGFR						CCL21	CCR7
									BCMA						CCL22	CCR4
									AITR						CCL23	CCR1
									TROY						CCL24	CCR3
									EDAR						CCL25	CCR9
									XEDAR						CCL26	CCR3
									BAFF-R						CCL27	CCR10
									TWEAK-R						CCL28	CCR3, CCR10
									DR6
									RELT
									SOBa				CXC chemokine		CXCL1	CXCR2
									SOBb						CXCL2	CXCR2
															CXCL3	CXCR2
															CXCL4	CXCR3B
															CXCL5	CXCR2
															CXCL6	CXCR1, CXCR2
															CXCL7
															CXCL8	CXCR1, CXCR2
															CXCL9	CXCR3
															CXCL10	CXCR3
															CXCL11	CXCR3, CXCR7
															CXCL12	CXCR4, CXCR7
															CXCL13	CXCR5
															CXCL14
															CXCL15
															CXCL16	CXCR6
															CXCL17
													C chemokine
															XCL1	XCR1
															XCL2	XCR1
													CX3C chemokines
															CX3CL1	CX3CR1
